# Supplementary material for: Insights into the mechanisms of microbiome and metabolome changes mediated by understory interplanting mode in Polygonatum sibiricum
Source: Front Microbiol. 2023 Aug 10;17:1218595. doi: 10.3389/fmicb.2023.1232846 (PMC10449124; doi:10.3389/fmicb.2023.1232846)
Supplement: SUPPLEMENTARY TABLE S1 — Details regarding metabolism in all samples. [file Table_1.XLSX]

## Sheet: All annotated-metabolites
Name	Farmland1	Farmland2	Farmland3	Persim1	Persim2	Persim3	Chest1	Chest2	Chest3	Walnut1	Walnut2	Walnut3
Uridine 5'-Diphospho-N-Acetylgalactosamine	137900	139800	145500	42200	28000	21060	50380	95500	53660	40750	67020	52400
UDP-galactose	235600	234700	178700	185300	110500	166800	228300	315200	160300	182500	224000	245200
UDP-D-glucuronate	155000	181000	136200	43000	18960	21790	36220	37000	51970	38920	57450	81500
Ribose 1-phosphate	569400	501900	496700	487200	427000	451800	408100	778900	456600	208000	405800	362800
s7p	32630	44830	24230	19700	11110	15560	18840	29730	28410	43950	46080	41180
Succinic acid	3097000	3638000	2289000	636000	976300	377100	929300	671000	729000	6639000	6494000	5440000
Ribitol	51600	53800	70150	56960	49550	49890	42800	48330	36350	40770	29920	47130
cis-Vaccenic acid	57690	53410	38360	6700	7128	5202	10680	11760	16160	44740	30770	57770
D-Galactaric acid	540400	654600	319000	431800	584300	497000	661100	361500	439500	708000	688200	714100
Koaburaside	11290	8844	9065	14540	10510	11680	97290	8659	26930	114600	17240	23420
L-Gulono-1,4-lactone	14440	33930	14760	2370	4092	3219	16050	20860	10980	16790	19380	30570
Ribose 5-phosphate	295800	562000	345300	550200	291630	229400	252160	341200	182700	136100	239200	264800
3-Hydroxyoctadecanoic Acid	40610	44020	43220	51030	49030	44070	37000	46820	39860	42140	47860	53440
3-Ureidopropionate	556700	861400	677400	1087000	1075000	1331000	437000	718500	625400	4003000	1692000	2763900
Ayapin	50150	68110	46380	73420	52730	41520	55260	59320	51780	44940	48980	62520
(2S)-2-Isopropylmalate	202200	331000	416000	40300	69158	35710	66021	55600	55350	24260	44800	44380
Guanosine 5'-diphosphate	7359	9566	4670	12620	14705	11130	4224	5820	7485	14920	10270	14320
Malonic acid	98988	104600	98290	93200	81607	59850	172900	114500	179670	252900	171220	101800
Guanine	27160	51750	35330	14080	12180	29245	28180	51890	35110	13560	20540	36750
cis-4-Hydroxy-D-proline	66190	41200	55770	24720	26130	22300	78720	69850	40620	55800	53250	52180
carbamaoyl asparatate	14540	32330	35904	85940	106100	86496	35600	25210	15750	71140	77700	74700
Boc-beta-cyano-L-alanine	6746	7150	8018	5080	6779	3999	8019	9321	7728	6988	6841	6585
Ala-trp	149600	145000	148500	45000	43500	54000	178900	165700	122500	151500	186400	160100
D-Fructose 6-Phosphate	13570000	15840000	11770000	24960000	11570000	25075000	17764000	20260000	12620000	12420000	10080000	16260000
deoxyribose-phosphate	151700	144800	117500	153300	136330	140600	84040	113200	93540	89700	102500	104700
Citraconic acid	1381000	1016000	1094000	364000	355700	383180	853300	768000	1062000	1690000	1425000	1691400
P-Coumaryl Alcohol	2643000	1248000	1255000	1658000	1731000	1428000	1928000	3597000	1120000	2112000	282500	397100
O-Phospho-L-Tyrosine	48590	35160	41330	46220	21470	30050	24180	32310	23680	13840	27440	23570
L-Sorbose	237900	451500	348500	292500	345500	296000	279000	301700	408400	468100	291300	335000
Sodium ferulate	86910	108200	86660	56800	64480	55690	114000	87550	76380	102100	71380	154700
O-Phosphorylethanolamine	806000	958200	670400	186700	182800	219300	320200	303000	302800	664600	695200	646600
Azetidine-2-carboxylic acid	29960000	35180000	29710000	25730000	20500000	36470000	48240000	27050000	40000000	42350000	49100000	39890000
1,6-Anhydro-beta-D-Glucopyranose	19270	20270	14601	27860	22230	29967	38460	21330	21390	28684	18414	17481
alpha-D-Galactose 1-phosphate	14790000	15360000	13480000	5560000	2608000	4827000	9175000	9560000	9847000	6068000	9219000	8390000
Cytidylic acid	8311	10540	7699	5873	4313	6825	11130	12650	17415	15380	19460	11690
2-Amino-3-hydroxypropionic acid	3755000	5150000	3051000	1697000	2026000	1673000	2916000	3427000	2190000	4437000	3616000	3396000
Pyrroloquinoline quinone	18780	16250	19650	16630	19900	19030	21660	14520	21500	37420	34780	28230
13(S)-HOTrE	4257	2718	2450	3442	3256	3645	3558	2802	4383	3833	5023	5301
Ligustrazine	91200	77100	83710	64700	69220	68395	95680	131500	114300	152600	149700	124400
Genistein	16210	22070	20080	18070	13530	10890	23410	21470	28170	20310	13380	22529
5'-Adenylic acid	15020	17478	15184	25895	14360	27830	20750	16221	11812	49074	47650	46550
alpha,alpha-Trehalose	34890000	24390000	29990000	22510000	20360000	13900000	41360000	33040000	25190000	31890000	28720000	19640000
Isoschaftoside	4660	5987	3011	27967	30590	13530	29150	15260	13110	10950	17539	16719
Peonidin chloride	42500	50690	54550	51550	52120	41120	42610	45130	51250	43080	42600	55450
Daphnetin	19570	24300	21780	15210	14150	17040	23280	15430	16830	15650	14570	14260
Methylmalonate	1383000	1249000	982100	250000	391200	158500	1375400	2013000	1600000	2278600	2729000	2022000
Dihydrodehydrodiconiferyl Alcohol	16011	18930	12838	4870	5504	4007	5620	3472	2283	19060	11540	13237
Desthiobiotin	1113000	1144000	1146000	1114000	1061000	924500	1104000	1097000	1002000	1129000	877300	908100
D-2-Hydroxypentanedioic acid	2880000	2412000	2177000	877000	681900	231800	1786000	1643000	1970000	4094000	4003000	4311000
D-3-Phosphoglyceric acid	320700	278500	346900	676400	547500	524000	289420	347400	224900	349100	443900	727900
D-Mannose 6-phosphate	4529000	3891000	4146000	1861000	1172000	1110000	4500400	5042000	3444000	3165000	2314000	4006000
2–furanoic acid	3234000	2575000	2285000	844000	743900	310800	1857000	1639000	2131000	4269000	3781000	3463000
Lactose	1428000	1190000	893300	502000	715000	525800	1578000	1455000	1057000	1367000	1239000	1072500
Trehalose 6-phosphate	2000000	2804000	1571000	2624000	2754000	2672400	3208000	2107000	2248000	3425000	2140000	2729000
alpha-D-Glucose	697200	781700	628800	573400	711300	450600	589400	598900	538100	528900	500300	600600
L-Arabinitol	283030	230300	243880	54000	90980	42240	71080	83100	52360	21550	14870	24350
L-Pyroglutamic acid	96440	60600	63170	75700	73250	76120	57200	69500	78600	262000	258800	115600
Lactobionic acid	160200	180200	148000	159200	161400	200300	200400	242700	191800	218200	195900	134400
Citric acid	218100000	171500000	153200000	44300000	47350000	44640000	127100000	103800000	132100000	277100000	259300000	292860000
cis-Aconitic acid	14570000	10200000	10350000	620000	752100	607200	4052000	5059000	4260000	4781000	3090000	3115000
CDP	67250	50400	53170	69600	67510	53320	72000	68030	74500	128400	152800	103000
Thymidine 5'-diphosphate	152400	181600	170800	255400	205100	230800	239700	145300	190800	366700	406400	354900
N-Acetylphenylalanine	3070	2512	2519	34270	24110	27963	6910	4991	9651	33150	25140	21423
N-Acetyl-D-glucosamine 6-phosphate	14450	16120	17490	10550	12170	15343	10960	11600	8766	16490	12810	12960
6-Sialyllactose	24940	23490	20020	27560	28680	18450	26870	18120	24940	42370	38570	25850
D-Ribose 5-phosphate	415200	427200	419900	407800	287260	337100	594270	602600	377900	358200	300900	425800
Uridine 5'-monophosphate	356000	384300	218200	530300	431900	447800	495600	589100	496400	1298900	1119000	2521000
D-Glucopyranose	343000	580700	443400	331900	352500	289500	290200	355700	354800	322300	280800	324500
D-Histidine	575500	495000	418100	691700	511000	553000	525000	626300	376300	2541000	1571000	2490000
D-Glucarate	43370	43350	45550	50460	39270	43090	54670	54190	53360	46510	45660	51300
D-Gluconic acid	3362000	3733000	3038000	3930000	2982300	2514000	3966000	3711000	3152000	4219000	3948000	4502000
Aspartate	30870000	24940000	27000000	17370000	15830000	11946000	27370000	19770000	26893000	16210000	18280000	25550000
Dl-Glutamic acid	8230000	8523000	8724000	2353000	2289000	1430000	5959000	6350000	7198000	4811000	8746000	5646000
Dihydroxyacetone phosphate	201400	310500	209800	62300	47840	75190	140070	212600	150000	116130	119000	129900
DL-o-Tyrosine	860300	871000	650500	1060000	1064000	1319700	876000	812500	636200	870000	862500	655700
alpha-Benzylsuccinic acid	287500	274500	315900	272100	305600	218300	318200	240800	285100	406200	328300	278400
alpha-Amino-beta-(3-indolyl)-propionic acid	1664000	1160000	1838400	381200	490000	336700	906000	913800	571000	548000	346700	515200
N6-Benzyladenine	7570	7836	7993	10700	10660	10050	13430	10130	11740	8943	9093	11060
D-Fructose-1,6-biphosphate	209100	239500	220300	303800	186100	181310	238600	334800	249600	222000	208300	311000
Aminomalonic acid	1413000	1738000	1316000	1450000	2255000	1178000	1918000	1531000	1309000	1710000	1988000	1238000
Methylophiopogonanone A	345300	182300	253030	433900	273600	240060	142800	151700	167900	853000	991700	875900
Methyl myristate	19649	24140	13700	6397	8730	7540	11050	10390	12120	8010	7793	6828
Cellotriose	1953000	1312000	1979600	1330000	1427000	1226000	1148000	1253000	1087000	851300	1031000	1097000
Syringic acid O-glucoside	157400	112500	102200	211400	1464000	107800	130000	129500	113700	128000	103800	141800
Di-O-methylquercetin	1913000	2245000	2257000	620000	753100	973500	1735000	2115000	2027000	2211000	2224000	2598000
Salicylic acid O-glucoside	172550	207200	104200	130800	184000	171400	337400	238100	218700	530900	284900	386160
UDP-D-xylose	1297000	1329000	1540000	339000	252400	377300	786980	718000	741700	783900	702800	705000
Raffinose	10880000	7499000	7889000	7888000	6250000	8160000	8517000	7991000	8504000	5848000	6151000	6490000
p-Coumaric Acid	280800	370900	133700	64400	70990	51840	309600	327200	258600	185700	110900	174110
R-Notoginsenoside R2	8563	9180	7270	41060	11416	13273	8032	7249	6690	8550	9461	5631
D-Glucose	221500	428800	239400	236900	162600	144100	241450	202600	175300	158100	126700	185400
1,7-Dimethylxanthine	78090	94590	98840	85670	91390	109600	97110	93910	94020	96330	70840	96500
Hexadecanedioic acid	22150	25070	18730	11900	16300	17310	11490	10760	10860	19820	20180	14770
Maltotriose	200400	156200	147700	194200	217400	151900	120400	157100	180200	139100	115200	126800
beta-L-Arabinose	1908000	2490000	3789000	3436000	3779000	3360000	4601000	3070000	2706000	4996000	3692200	3028000
Shogaol	1628000	1635000	1596000	1573000	1578000	1683000	1587000	1564000	1660000	1550000	1535000	1621000
9,10-EODE	2806	3381	3887	3814	4191	5760	5000	3279	4394	5190	6234	4117
(9Z,11E)-Octadecadienoic acid	6891	6500	7779	2139	5500	7679	8240	6794	9386	9760	4493	5950
Nystose	4903000	4810000	4833000	3776000	3368000	3863000	2853000	4560000	4280000	2234000	2959000	3087000
Allysine	82870	58300	48500	38134	34042	12880	98790	62240	62720	26550	23550	28820
4-Hydroxyisoleucine	9910000	9914000	9075000	2200000	2643000	1695000	6974000	6560000	8119000	5533000	9814000	6642000
Pyridoxal 5-phosphate monohydrate	8959	6830	5497	10000	5142	10420	8905	8940	5704	10890	17440	14530
L-Cycloserine	28920	37140	20900	20760	28660	25880	21290	30890	21280	31300	24730	18400
D-Galactose	447400	650500	565100	439900	328200	389200	492800	488100	466000	402300	449700	385900
Coniferin	24600000	22510000	26480000	18980000	24720000	17380000	29220000	25440000	29190000	30850000	26360000	33670000
D(+)-Melezitose O-rhamnoside	12060	12650	14030	17400	12861	10011	23995	29010	17780	12176	18882	17004
D-Ribose	1165000	2944000	2624000	791400	800200	358800	546900	711000	496600	374000	173200	242300
Afzelechin	391200	528800	380700	517400	476500	334800	613600	381100	459100	688400	720600	485200
1-O-Gentisoyl-D-glucoside	130900	85170	45520	33040	82290	45880	429200	243000	362280	96600	76720	26580
D-(+)-Cellobiose	762200	885000	602200	758100	620100	665900	1098000	768700	615200	618600	739100	785900
GA7-1	3180000	5206000	3608000	1580000	1299000	1569000	2801000	2713000	3135000	3959000	3816000	4261000
D-Xylose	315800	249000	226500	309100	293900	257600	220900	238600	159700	49500	48690	80650
Menadione	79720	82300	99110	22500	21460	18640	17450	17100	13240	28010	26000	33480
Flavin Adenine Dinucleotide	8443	7460	7466	3050	3955	4200	4800	3725	6910	16278	10110	11890
Stachyose	6753000	5824000	6935000	5147000	4443000	5265000	7624000	7523000	7684000	3374000	3005000	3102000
D-Glutamic acid	62990	59600	48970	25360	20540	20390	74480	63580	76940	41200	40380	55650
6'-O-Feruloyl-D-sucrose	478500	453100	463600	329800	487000	313900	534700	380900	367000	508000	612700	370500
Capsianoside I	1951000	1454000	1423000	205000	238200	189600	109300	100000	184000	365000	532700	352000
13(S)-HODE;13(S)-Hydroxyoctadeca-9Z,11E-dienoic acid	491500	426700	410900	256000	278000	177600	890000	989900	649100	464600	448000	471500
Undecanoic acid	3154000	3461000	3192000	3263000	3465000	3250000	3435000	3315000	3456000	3553000	3118000	3302000
Crepenynic acid	308600	289800	302800	299100	320600	311000	311700	306200	305400	290000	310600	294100
Creatine	4228	11900	10980	18946	50820	2973	44590	11460	6251	56470	6557	24800
2-Deoxyribose 5'-phosphate	46270	41540	35300	36930	39997	28593	31840	26310	36900	76120	54280	54740
3-(6-Hydroxy-3,4-dioxo-1,5-cyclohexadien-1-yl)-L-alanine	25230	30020	29780	10690	18549	18675	12821	13500	16311	9599	4724	8590
D-Galacturonic acid	3021000	2510000	2349000	777000	700200	689400	1776000	1620000	1978000	4227000	3755000	3454000
N-lactoyl-phenylalanine	10240	10210	12780	20850	15113	18712	13220	11715	18956	15578	10595	10560
L-Homoserine	6135	7460	6591	4070	2154	6098	10663	8970	11360	12419	12650	10040
D-threo-Isocitric acid	20870000	21460000	21550000	6190000	3343000	3909000	11590000	16972000	17290000	57920000	39970000	47417000
D-Glucose 6-phosphate	15160000	14940000	15050000	28240000	28835000	24797000	24781000	24290000	22950000	13270000	10280000	19960000
2-Deoxyribose 1-Phosphate	95840	89420	92790	91520	56730	115600	82300	80540	64910	69390	111200	91980
phosphoribosyl pyrophosphate	15240	20460	18750	36560	34804	15630	26106	32370	25950	11430	11280	15540
Lirioresinol A	2493	5999	7154	15050	16110	11810	14820	11200	11940	18400	10650	14580
Succinic anhydride	4362000	6551000	5441000	6182000	5430000	3639000	7485000	5493000	5685000	12140000	8515000	8307000
D-Tagatose	998300	997000	977900	759000	477500	784300	679300	907500	682100	704100	576000	909100
Manninotriose	39760	43900	44430	40170	74140	44060	29570	48200	46760	28250	27520	35900
3-Phenylpropanoic acid	368600	393500	384100	419100	356900	340900	458300	345100	341300	433000	405400	381100
N-Acetyl-L-glutamic acid	19590	26460	19664	55580	43810	49031	18710	13090	25040	75200	52770	32610
Cyclic AMP	288700	170600	166800	125000	121060	152890	99115	116300	80410	29837	22560	25800
Pseudouridine	466700	590200	314700	164000	104200	106900	140900	404200	245700	152400	167500	342500
Methylenesuccinic acid	116200	180100	239500	30000	17130	11580	11820	13500	12660	25600	48450	24500
N-[(Tert-butoxy)carbonyl]-L-tryptophan	17740	19280	13830	19110	17780	17910	17630	18440	16650	19550	19250	18020
Indole-5-carboxylic acid	2665000	3295000	2796000	3175000	2756000	2482000	3564000	2504000	2938000	3722000	3781000	3262000
9,10,13-Trihydroxyoctadec-11-enoic acid	2238000	3769000	2549000	694000	914100	1141000	1997000	1825000	2283000	2391000	2772000	3102000
Deoxycytidine	6931	10840	6939	9126	7018	7562	5550	6048	4591	9970	9108	12905
4-Chloro-2-hydroxybenzoic acid, 4-chloro salicylic acid	80790	97010	80030	15300	15633	14157	2102	2663	4946	34546	35744	38500
Sodium Danshensu	11730	19980	20300	18700	18865	19906	2867	27040	2276	16210	14326	11900
Phlorizin	17600	27490	23278	3563	4364	4274	5000	5579	5015	6888	9207	7311
4'-Hydroxyacetophenone	22430	20580	20760	17180	14860	11010	21670	25590	21640	15610	15110	12280
UDP-D-glucose	172800	104800	192110	85400	58940	79110	90390	68600	85170	113200	130100	132100
Gallic acid O-Hexoside	4187	6079	2442	3415	7356	5745	23780	19010	23852	3200	4020	2974
Coniferylaldehyde	10240	25420	19628	25820	19510	24660	6090	4574	6414	29707	29252	39600
Kynurenic acid O-hexside	4015	6560	3391	7602	7380	3544	9675	6566	7765	7020	6888	2620
Vitamin B1	432300	657600	545800	558600	600700	511700	405500	453400	651800	250000	201500	531800
D-Arabinono-1,4-lactone	541700	524700	464500	574400	229400	534480	288000	367000	397800	731000	745400	799100
2-Aminoethanesulfonic acid	68070	41480	66940	57020	78410	89710	68210	39730	51930	41000	59550	82290
L-threo-3-Methylaspartate	5510000	4326000	7459000	734000	610300	564700	3114000	4780000	4803000	4767300	5486000	3216000
2,2-Dimethylsuccinic acid	15780000	21130000	12910000	6620000	9800000	5318000	23580000	18280000	17570000	23680000	27750000	22250000
2-O-Caffeoylmalic acid	58630	42050	61580	42530	60970	45030	53410	48730	46470	82910	70170	72000
1-(4-Methoxyphenyl)-1-propanol	5540	9443	5394	8735	8263	9609	8821	11920	10280	9612	11630	11570
Eicosadienoic acid	617200	728000	487500	892000	816700	810300	720100	704000	553900	914200	624800	1167000
Eucommiol	137600	189500	123900	133900	135200	126000	148800	131000	156500	113900	125300	112700
3-(2-Naphthyl)-L-alanine	27040	34100	28700	24900	33250	28990	37100	26700	27100	27100	28320	24550
2-Hydroxycinnamate	276420	331500	207000	37500	62430	40070	216700	322100	240600	163000	176740	180280
Dimethylmalonic acid	2868000	3722000	3026000	3713000	3486000	3021000	3841000	3163000	3419000	4581000	4575000	3806000
dATP	30220	29230	26030	25380	29460	29027	39090	36280	23150	38040	38660	23650
1-O-Galloyl-D-glucose	15730	16450	15980	17390	68810	15900	18100	20550	21370	20050	20820	21600
Inositol	416400	428900	491700	584800	416500	433800	227700	299300	209700	109000	212800	222400
Benzoic Acid	514800	560300	523200	567800	516100	565100	506900	552400	517700	410200	446700	528900
Timosaponin BII	45024	40880	42300	17390	10330	13350	19430	16730	12800	13564	15941	14288
Salicylic acid	57260	85260	51540	43550	44540	56600	58650	51613	53030	68690	61810	65460
Ginsenoside C-K	133400	117400	107400	108200	91920	99000	164680	113400	135300	62530	57960	65500
GMP	23530	24940	16920	26520	15380	11750	28050	28250	21190	9490	6423	5570
Guanidinoethyl Sulfonate	28680	29730	35650	23680	19780	24520	17210	19640	19290	26960	25600	19810
D-Xylulose	12330000	21010000	26254000	18213000	13570000	17715000	8944000	5400000	5475000	1270000	1383000	1670000
Oxalacetic acid	2059000	2651000	2125000	2434000	2188000	1946000	2758000	2000000	2252000	2929000	2801000	2426000
2-deoxyglucose-6-phosphate	132800	157800	135000	88700	70080	33150	112100	105500	169240	174700	129700	127400
Heptamethoxyflavone	5468	4359	4647	2236	4868	3424	6000	4607	6084	5713	5361	5853
L-Fucose	16920	10040	17763	22190	20410	22330	13570	16180	13030	19340	19471	22740
(+)-Dihydrojasmonic acid	6290	6925	6263	3991	4131	3783	3103	4816	3805	4339	4919	5396
L-Proline	715900	653000	541700	527000	465600	640600	574300	596000	606400	774900	798000	767800
Ala-Gln	200800	454600	251200	400700	418700	460400	277800	251900	207600	261700	217800	297000
Thymidine	3937	2050	4119	3616	3307	3766	3288	3732	2361	5303	4087	3748
Vitamin C	4653000	4910000	4662000	1589000	1233878	1104132	1130956	1110000	1822100	2213000	2369000	2374000
Deoxyinosine	4260	8955	7137	10320	15616	15626	24080	19420	21210	14795	17357	18544
2,6-Dihydroxypurine	11350	13950	17970	22370	17390	10840	18490	16790	19220	18792	17310	16410
Biopterin	13100	11000	15290	11380	15592	9830	17905	17360	15350	12080	21710	25514
N-Acetylglucosamine 1-phosphate	218400	332800	199800	346200	269770	225000	157190	256500	171500	160400	199600	226000
4-Methylvaleric Acid	672900	847900	708200	832700	775100	786500	516800	745500	709100	887300	863300	807400
3-Hydroxy-glabrol	5234	3301	4503	3522	3360	3275	6250	4637	4035	5387	3274	4463
4-Hydroxy-2-Oxoglutaric Acid	2577000	3220000	2928000	3212000	2988000	2601000	3413000	2789000	2903000	3780000	3755000	3108000
gamma,gamma-Dimethylallyl pyrophosphate	756500	945900	734800	184000	144100	115300	417040	542200	384100	182450	115400	191700
beta-D-Lactose	4937000	4112000	4658000	3805000	3351000	3297000	3327000	4463000	3758000	4168000	4255000	4443000
beta-Hydroxyisobutyrate	4906	4620	4143	5560	5370	6436	9770	8840	4358	6607	8400	5728
L-Threonine	1955000	2385000	1731000	1916000	2852000	1516000	2232000	1966000	1666000	3009000	2652000	1466000
Danshensu	24150	27350	14450	3900	4357	2456	11556	14820	15787	8510	3558	6246
L-Asparagine	3149000	4344000	3547000	4936000	5929000	4916000	3670000	3651000	3398000	19420000	19364000	14008000
5-Phosphoribosyl 1-pyrophosphate	28060	25750	15830	27320	18216	16020	27420	39840	27560	14590	16530	17450
L-Glutamine	31510000	60110000	26780000	49120000	18660000	10790000	47720000	37490000	35650000	46190000	53250000	43360000
D-Ribose 5-phophate	735100	1875000	1387000	1834000	349400	387300	202000	245000	714300	614700	588100	747600
D-Xylulose 5-phosphate	525100	904500	539800	420000	416700	459800	621300	747300	510800	216900	433700	443400
L-Cysteinesulfinic acid	8644	12000	8335	13910	16737	13850	21170	14165	10640	21970	18552	14852
Glutaric Acid	2907000	3375000	3016000	3628000	3303000	2823000	3505000	3189000	3271000	4219000	4087000	3642000
Linolelaidic Acid (C18:2N6T)	623000	796400	504600	276000	282040	117000	260300	124000	199500	403000	383100	493800
Lysopa 16:0	6053	6210	5432	3110	2398	3280	2940	4830	3538	8770	8631	8461
3-Dehydroshikimic acid	49100	57270	53420	61630	47540	54860	46630	47390	41160	51750	50440	50130
10-Heptadecenoic Acid	40000	33660	43990	39880	51160	29570	50020	27890	25700	25580	26460	31500
Fumaric Acid	1523000	1354000	1772000	181000	135600	102400	1127300	1919000	1157000	1580700	1076000	1766000
ADP-ribose	16000	18380	18124	8738	3650	5400	14574	10132	12390	16620	11740	15040
5-Hydroxymethyluracil	93900	67660	77870	72050	77740	84630	72490	75420	84040	76070	79910	68710
alpha-Ketoglutaric acid	3617000	3549000	3086000	1533000	2332000	2494000	5059000	4093000	4066000	5140000	6364000	4773000
3-Methyl-2-Oxobutanoic Acid	28730	52630	31430	48000	42844	20114	11722	11870	11380	19132	18160	33540
Rutin	4486	5408	4871	2446	4098	2438	13420	4477	4897	4491	5702	4484
Citramalate	41260	60300	97340	32800	10780	7088	12920	51800	29600	98040	44030	97200
UDP	3681000	1746000	3741000	2430000	3507000	2076000	3039000	2906000	3044000	6629000	4148000	2692000
12,13-EODE	979000	462400	477400	1755000	315600	200100	1446000	1112000	737500	176500	515500	526800
13-HPODE	46210	203100	30560	253100	7744	16250	17800	43910	52820	11150	43080	116300
13-HOTrE(r)	250300	256600	238300	248600	261900	250500	261500	242500	267300	271100	264600	252900
Lauric Acid	34080	33790	36780	38060	30900	35770	52790	42840	41410	38910	44930	38450
PolyphyllinⅠ	6641	651500	42170	1009000	28655	5866	4640	2666	20410	57330	33049	12120
Daphnoretin	232700	282330	522900	96680	302800	105300	496600	6527	531000	67490	70960	119400
Gluconolactone	8246	13070	22640	23020	17270	43600	12018	34170	19550	15780	11220	21980
Pyridoxine 5'-phosphate	43330	40130	30790	47400	39660	35890	12620	42000	38990	40190	43510	32530
Methylophiopogonanone B	21810	24900	3720	14430	14580	6589	6382	10093	13170	8051	3430	9872
L-Rhamnose	20910	16030	18131	16970	17206	10905	8420	7764	7392	22395	19461	16990
N alpha-Acetyl-L-glutamine	829300	1142000	789000	881000	891800	824200	884800	834000	872300	760800	779200	724000
Isomaltulose	24870000	19470000	19490000	22180000	22490000	24170000	30290000	29180000	27410000	24660000	23470000	19380000
4-Methoxycinnamic acid	9857	9023	9460	23540	16850	26480	7117	4570	7760	8648	7600	7622
Gastrodin	6483	5780	7007	5687	7513	6737	7754	7981	7984	17026	12900	15810
Diosmetin	5645	5320	6857	4720	3227	3761	3995	3256	3255	8505	8017	5000
Polyphyllin V	12987	15200	15810	15700	11802	7623	4027	7087	5760	20620	17183	16406
9S-Hydroxy-10E,12Z-octadecadienoic acid	415000	487000	483100	263000	327900	201900	1433000	1167000	1766500	583100	526200	544700
(7S,8S)-DiHODE	146000	124700	137200	36100	30240	38023	87790	73120	89000	265000	237500	276920
Harpagide	22380	30350	25320	20290	27334	23240	5570	3573	8997	52890	54940	53523
(-)-Syringaresnol-4-O-beta-D-apiofuranosyl-(1→2)-beta-D-glucopyran	13520	12210	13880	17400	59678	10520	53391	10090	16810	3376	5882	7599
D-Xylonic acid	5524000	5672000	4641000	2059000	1648500	1646000	5472000	6285000	5016000	2940000	3467000	3658000
Pantetheine	11230	24880	24530	4860	7040	5195	15204	18450	11950	3380	4337	3720
5,6-Dehydroginsenoside Rd	2709	4780	5030	5959	5933	5536	5706	5716	5710	8882	5034	5920
Notoginsenoside R2	9211	5328	5550	8390	3662	7959	7757	9313	6941	13670	12076	14134
D-Erythrose 4-phosphate	481400	425100	311300	208500	165100	219300	227200	275800	315200	292300	289200	367200
D-Fructose 1,6-bisphosphate	199400	200800	205800	195800	186100	195710	126900	176700	132700	204400	241800	200600
Hydroxycitric acid	17720	28560	16990	14680	13890	13260	16770	16730	24170	14100	14390	13860
Guanosine 5'-triphosphate	11930	17140	19446	8980	8238	6597	9504	9349	9960	5765	7374	4800
6-Phosphogluconic acid	106500	119300	114400	81700	43000	77980	75220	97230	89980	86220	89710	97860
D-Arabinose 5-phosphate	565500	866400	499700	397600	116200	469700	511700	733100	479600	393700	395100	524500
dUMP	125400	124500	105500	71900	73490	72040	55470	55100	69880	50770	46310	82160
Deoxyribose 5-Phosphate	19126	12070	13180	16512	10210	17212	20900	15370	14412	21130	15410	29670
Erucic acid	59530	56600	59920	38700	43965	33670	111050	183000	129500	164490	161100	126200
D-Galactonic acid	2434000	4082000	2168000	2656000	2686300	1114000	3107000	2708000	2301000	3024000	2817000	3322000
Isovanillic acid	43200	46080	52530	18790	15258	13390	31850	26570	36990	30650	34530	28720
Fructose	333300	506400	413900	292500	403800	287600	245400	280300	280600	358800	252800	290600
Galactinol	23990000	23160000	23550000	22880000	23340000	16280000	29460000	25950000	24920000	31460000	27560000	27550000
Phenprobamate	124500	150600	155050	90730	92770	92270	128100	97620	97590	113200	86520	65760
Ribulose-5-phosphate	1787100	2095000	1111000	1720000	1481000	1425000	1182300	1549000	1792400	742000	791300	976600
Sucrose	16320000	10910000	19565000	10340000	11760000	17629000	19590000	12090000	12650000	13490000	12550000	16320000
O-Phospho-L-serine	6282	6307	4901	3530	3576	2850	5677	6477	6827	4372	4009	5458
D-Glucose 1-phosphate	414600	579500	425700	119300	151100	159900	569460	572300	319400	245100	217100	483000
Phosphoenolpyruvic acid	81800	89640	94790	230100	220330	126000	112780	114000	173830	466200	444000	419400
D-Erythronolactone	23610	18410	16980	18590	18200	16230	21480	37830	24460	23590	22320	24210
L(-)-Malic acid	162900000	143000000	198700000	16500000	11590000	17449000	210200000	204000000	124200000	160730000	103000000	185000000
4-Hydroxy-3-methoxycinnamic acid	11332	13081	18574	50160	77260	59378	20650	13142	17835	16290	18309	11460
3-N-Methyl-L-histidine	10000	12800	10270	10850	19066	12520	12230	14360	10640	11100	14090	19542
3-Hydroxypropanoic acid	31440	54690	68030	54090	35776	38339	38356	33160	32770	30885	37470	42360
p-Coumaric acid 4-O-hexoside	16910	19970	19270	43840	36910	33890	37630	25170	26650	27070	30440	21730
1,5-Anhydro-D-glucitol	17370	18270	21390	5610	4646	6401	16553	10600	10870	30670	28050	44300
5-oxoproline	270950	119000	247360	152400	260510	212190	302400	354120	326290	149000	210700	115300
Maltose	1069000	1024000	1720000	1020000	1793200	1517800	843000	960500	844900	941600	975300	1007000
p-Coumaric acid-4-O-glucoside	11040	20360	15663	11260	16750	19655	18170	11080	16090	33120	20920	31740
Lumichrome	3209	2178	2709	5769	5077	4513	7804	4700	7606	4992	4540	7228
4'-Hydroxypropiophenone	5439	8986	6715	7849	10450	7996	7563	12120	16635	13500	17748	10400
Nerolidol	155600	156300	154100	149800	156500	155100	149900	160700	173100	154400	164400	165000
Ferulic acid methyl ester	4492	4037	4048	3269	5603	3551	2457	3271	2713	4918	4800	3989
Chelidonic acid	4418000	4650000	4452000	4592000	4005000	3710000	2776000	2353000	3937000	2420000	2638000	2127000
Bisdemethoxycurcumin	12490	14640	11650	21600	15210	18390	19420	14810	11670	28200	20770	19320
Palmitaldehyde	255100	272100	256700	234500	262000	281800	273800	283700	287900	292900	265400	260000
N-Acetyl-L-Tryptophan	31030	13754	29754	22080	26500	28448	5330	6189	4444	5240	3055	6735
Isomangiferolic acid	8977	8842	8608	8500	5877	4288	20300	23906	12955	12410	28351	17400
2,6-Dimethyl-7-octene-2,3,6-triol	120500	169600	115500	113900	112200	127700	150700	126600	138700	121500	115600	146700
L-Citramalic acid	783300	654200	622000	143500	198400	62460	452700	387300	539000	921000	1027000	910400
12(13)-EpOME	471400	474200	457600	262000	302000	204400	1396000	1133000	1731200	579100	503600	531600
Sebacic acid	101500	142300	193330	132300	98330	105800	100500	101000	95250	102400	115200	156100
3,4-Dihydroxyphenylacetic acid	18710	18730	19040	138940	100200	115000	14800	28070	19610	20160	33860	28130
Dulcitol	212000	296800	239600	180300	141000	183000	142800	170900	159700	259300	211300	191400
L-Alanyl-L-leucine	1869700	1251000	1108000	228000	219800	247300	541800	881300	529200	306500	319700	469900
L-Saccharopine	744100	835000	904600	624000	790600	537000	734500	801000	850600	773000	709100	682900
Apigenin O-hexosyl-O-pentoside	12098	12947	16711	11097	18618	13077	8470	7892	7239	6210	5312	3434
L-Methionine sulfone	8514000	8060000	7253000	15390000	12720000	13217000	19420000	11760000	16372000	12950000	12950000	16792000
L-Cysteine-glutathione gisulfide	158500	173900	147000	137700	164000	146900	310200	372500	386800	275100	314800	248700
L-Cystathionine	29669	18950	10700	11160	13935	13230	10130	15230	20150	13890	16830	21490
Tianshic acid	120500	188270	138700	98550	69260	64960	193400	166500	133800	45690	49610	47900
N', N''-Caffeoyl, feruloylputrescine	351800	462900	248200	358900	378900	303200	541700	615600	769000	224800	298800	264800
N',N'',N'''-Di-p-hydroxybenxoyl, feruloylagmatine	15100	14750	17490	21400	19400	17580	23723	13230	25880	15764	18870	18520
Putrescine	648000	922000	575100	1721700	1987000	1055000	1142000	1219000	1530000	491500	964300	596000
1,5-Diaminopentane	37000	77190	32780	34080	30920	20410	34700	30360	35530	80330	75960	70180
Phthalic anhydride	164700	187300	210200	219400	188300	226900	170700	180300	208900	162700	200700	252100
Maleic acid	4446000	4766000	3724000	2614000	1944000	2911000	3551000	3968000	3202000	4559000	4552000	3941000
Allantoin	600700	603200	495800	414300	382600	416600	526000	553100	422100	723400	791200	672700
Phytocassane C	378000	313000	347200	249500	122800	172800	361700	413000	356200	319900	241900	272000
Chinese bittersweet alkaloid II	65860	58030	57120	58050	55150	52370	52660	50260	51250	48530	53650	47420
Sarcosine	1884000	1441000	1937000	415000	535000	418100	1818000	1489000	1614000	657000	503800	841400
Spermidine	1426000	1906200	1300000	376000	343700	351100	1133000	1028000	602800	1513000	840900	881100
S-Methyl-5'-thioadenosine	820500	640300	693000	263700	316100	571900	508400	565000	699000	532800	463600	790600
R-Aminobutyrate	7204000	9580000	6246000	4290000	4219000	3219000	11410000	8976000	6301000	12020000	10430000	17583000
Purine	55680	73720	54630	40190	50230	47860	71700	49350	45680	41040	33070	28260
S-Adenosyl-methionine	403800	458000	334100	189900	137500	151600	110000	344500	239000	193100	215500	302000
Vitamin B2	57500	54200	60010	20800	41690	38260	42700	88500	87800	50870	42830	76780
Pro-Leu	658600	771000	331600	429700	218000	388000	446100	417600	493200	765000	442400	315400
2,3-Dimethylsuccinic acid	2379	4197	5903	3428	4045	4636	5490	5879	4275	4190	5023	3159
Nε,Nε,Nε-trimethyllysine	2851000	4023000	3442000	3852000	3074000	3250000	6144000	3292000	3793000	7717000	6039000	4266000
LysoPC 20:0 (2n isomer)	37580	21190	24220	25320	10125	21742	8501	10840	6236	4865	3410	5976
3,4',5-Trimethoxy-trans-stilbene	8450	5798	6946	9530	12320	12700	7383	8288	9017	10990	7905	6886
3-[(Carboxycarbonyl)amino]-L-alanine	39780	33350	44930	39670	62790	19480	48140	38700	38350	55790	45110	63300
Protobioside	18600	216300	64060	398100	21420	6381	50180	51540	6263	4779	18370	3536
N-Benzyllinoleamide	5051	5985	15110	4179	13890	4044	11770	7220	16770	3343	7518	12160
Adenosine 5'-Diphosphate	258900	196200	122500	251300	67840	73330	46510	219700	33420	99420	410500	318200
Aspartic Acid	5252000	2310000	5720000	2183000	1540000	313400	4069000	3910000	1437000	10630000	2278000	3967000
Ala-gly	19730000	34970000	16080000	23670000	8552000	4901000	26430000	23280000	16730000	39760000	24700000	23810000
Allopurinol	61080	98420	108900	114800	39220	62070	75480	155100	174000	79027	108700	84370
Sinapic acid-O-glucoside	4715	2923	6543	6979	6695	6420	5321	6093	7654	21890	10120	6750
Gly-Phe	1251000	2581000	1375000	2105000	411100	471100	255700	1672000	914400	416900	363500	829700
Gly-Tyr	425300	1176000	473400	896900	164700	141900	147500	675200	356500	221500	211200	398400
glutathione disulfide	976100	2264000	1017000	1138000	582100	225200	450200	675900	1137000	110100	842600	1132000
Histidine	8217000	15850000	5264000	8040000	15840000	5242000	26220000	9560000	5767000	32510000	15010000	7854000
Homocysteic acid	74880	150700	49260	130900	96240	18080	132400	82120	58220	176000	90880	57300
Homoserine	2807000	2633000	3011000	3042000	1513000	1292000	2759000	3071000	1685000	6679000	2339000	1506000
Isomaltose	991300	1342000	1002000	679900	1102000	1094000	1088000	910200	1188000	609900	858300	831600
6-Paradol	590900	506700	335600	1477000	213800	125900	804800	757900	532200	175700	396000	539500
N-(Phenylacetyl)-L-phenylalanine	20080	25900	6875	16750	20900	10230	20040	19100	9757	14190	21570	9652
N-(9H-Purin-6-ylcarbamoyl)threonine	517000	777400	360600	881200	231200	539200	479100	572900	425300	236700	274500	910700
Polyphyllin Vii	307300	209600	260200	213100	136500	151600	136500	180800	227100	70430	114300	189700
Naringenin chalcone	2964	17300	10440	12620	2732	3177	8434	16150	5599	2364	7053	13905
D-Panthenol	5166	8052	16010	7318	8388	13910	12200	13410	20980	6594	18500	3778
Nε-(1-Carboxymethyl)-L-lysine	332000	622900	296000	611900	162900	88880	100700	432200	225000	306200	164100	347900
N-Methyl-a-aminoisobutyric acid	11990000	15330000	7637000	11230000	5622000	2768000	12900000	9139000	6117000	19110000	10450000	7543000
N-Methyl-L-arginine hydrochloride	1523000	876500	465500	889900	3516000	286700	4261000	599000	631300	6238000	2709000	1268000
Oleoylethanolamide	7053	7460	2390	1350	1166	1941	7287	7555	7652	8843	16070	6120
N-Acetyl-D-phenylalanine	252100	321300	120100	128900	128300	159140	312100	229400	251540	153100	90790	73290
Pyridoxamine	330900	200600	316300	254000	526500	377800	501200	497500	422800	344800	192400	348800
Peonidin O-hexoside	22671	13020	23992	14150	22770	22670	47700	30210	25457	37870	39926	24167
Melezitose	113000000	86820000	91340000	51560000	55230000	56690000	99180000	100000000	94780000	88210000	85520000	102300000
Ademetionine	6856	2660	4816	4930	6470	4678	41888	13800	11500	26937	21950	25150
Sulfosalicylic acid	14000	18340	10490	11460	11890	12625	58100	25980	27044	58500	52170	28980
N-acetylglycine	2190000	1878000	2323000	3024000	2753000	2393000	2796000	3595000	3376000	3554000	2943000	4433000
N-Acetylthreonine	1402000	1751000	1109000	1547000	1604700	1315200	1185000	1892000	1967200	1806000	1993800	1597000
7-methylguanine	44200000	53050000	40300000	33480000	38500000	45710000	48620000	39110000	44160000	25610000	29500000	23320000
Solanesol	141410	147900	241600	101800	90650	85430	78450	88840	76700	9197	6105	6907
(+)-Anwulignan	43550	34798	26960	25990	23280	20350	29580	21910	21140	19600	26320	20460
Asp-glu	337900	372200	341500	92700	80240	40920	224100	246100	308500	412400	259000	299400
L-Hydroxylysine	3516000	4534000	3869000	4014000	4850000	3207000	4786000	3964000	3865000	3183000	3789000	3291000
Dl-3-Hydroxynorvaline	5707000	5638000	6113000	2911000	1208000	2644500	3970000	3851000	3311000	2410000	2227000	4374000
D-Homocysteine	38720	43200	44280	99730	68460	66302	140500	61990	81700	159200	88860	50950
Deoxyadenosine	3463000	6872000	4895000	421000	565300	442400	2570300	3417000	1768000	889700	923800	1136000
Ajugol	16790	20060	22810	19760	19850	19260	24870	45610	21590	44810	43320	80620
Cycloleucine	33490000	31490000	35740000	51660000	17980000	37358000	56060000	47990000	33280000	48730000	49950000	41590000
beta-Caryophyllene	4873000	4270000	3771000	4270000	4275000	3575000	3892000	3317000	5432000	3841000	4643000	4412000
Zerumbone	119200	103700	180130	93410	97560	93190	94250	98510	104500	128400	100600	92240
Tryptanthrin	10350	15132	10340	7874	7947	9149	9110	6367	11430	11050	9857	11620
Lipoamide	84720	71170	57140	27090	26800	25650	46100	47580	31240	31800	19870	28390
Betaine	4995000	3889000	3220000	3327000	3008000	3379000	2989000	3849000	3733000	3542000	3220000	4246000
5-Methyluridine	152000	231400	159600	140000	125900	122400	232900	223600	240800	111800	143800	169900
Guanosine 3',5'-Cyclic Monophosphate	6983	7132	5289	12140	10630	18383	24930	24289	12390	14820	13450	13560
Biotin	100900	106200	102500	107500	151700	134000	140100	193910	134700	100100	189020	131600
Kynurenine	36670	43510	36550	65600	78690	62820	92490	60970	60460	167700	133300	114100
trans-2,3,4-Trimethoxycinnamic Acid	2992	2919	2023	3558	5401	5984	4692	3126	4018	4450	5743	5032
Histamine	244200	196500	246600	142900	145100	100300	98130	129500	124100	178600	187110	206900
N-Acetylputrescine	1811000	1482000	1187930	1719000	1480000	1465600	126800	124000	184280	2377900	2432000	1355000
N-Acetyl-L-valine	199000	346000	121600	433800	589700	458900	175000	282300	177900	642000	395300	548900
N1-Acetylspermine	91370	104100	68630	91360	40370	47800	37750	81470	91700	50896	26310	31010
Tetraethylammonium fluoride	175000	252800	121500	266300	362000	97580	137000	129000	94970	97650	46870	113000
6-Aminohexanoic acid	113700	179000	78850	124700	58780	31790	144300	96200	54820	226600	105600	94500
5'-Deoxy-5'-(Methylthio)Adenosine	926100	291900	745200	289700	382600	657400	610100	1148000	760900	625200	481200	882100
Apigenin C-pentoside	28590	35200	35920	60330	45670	21160	55490	28680	35050	102500	85360	50360
Ambroxane	11580	25950	17840	19060	10940	17390	18690	22140	14760	9099	13370	19050
8-Chlro-1-tetrahydronorharmanone	21800	19870	12750	13550	61130	11870	67570	9148	10450	63030	5014	8761
Lawsone	7668	13090	10450	10090	8414	6328	7474	4104	7033	12173	9364	10800
Azelaic acid	13160	15950	12430	40830	14380	15130	13360	23020	8633	12090	18450	16750
N',N",N"'-p-coumaroyl-cinnamoyl-caffeoyl spermidine	4487	64120	32070	49650	11150	2131	9868	23810	33140	19049	7032	6642
N-hexosyl-p-coumaroyl putrescine	6956	3310	7909	2540	8832	6972	7342	6781	5173	10166	3677	6062
Agmatine	1280000	4011000	85760	6463000	1186000	369100	621200	859200	77050	271700	1806000	1121000
N'-p-Coumaroyl agmatine	530600	212700	102000	201700	21750	33610	78000	242000	125800	60584	60580	71180
N-p-Coumaroyl agmatine	98080	52200	23780	57550	15280	15140	17380	43890	31190	9922	22440	37650
Cinnamoyl tyramine	45120	38410	33240	61080	37230	38580	40210	35390	43270	36640	42350	48260
Histidinol	1410000	1604000	1214000	1455000	1106000	964400	1611000	1329000	1244000	1922000	1588000	1094000
Deoxynojirimycin	78910	101200	91110	129900	123600	95110	110100	74110	124500	113100	201300	154600
MAG (18:4)	16840	39280	19300	26740	17276	9804	40420	23900	26840	4690	8249	33090
Methyl 4-hydroxycinnamate	6731	40390	15780	248800	89180	16890	22260	9504	126800	23055	15260	16040
delta-Tridecalactone	26300	56180	40270	89680	6206	22390	36800	60070	26630	14830	27020	38560
Caffeic aldehyde	529900	1082000	455500	841000	807600	145600	1199000	773500	384900	1414000	725600	400600
MAG (18:2)	15010	2399	6965	20920	6624	6529	8402	14640	6668	4527	7182	5881
Dl-Alanyl-glycine	136900000	193600000	124300000	173100000	72920000	45540000	163400000	156400000	121500000	236900000	168100000	163700000
Dl-Dihydrosphingosine	731700	748500	727000	738300	697400	765400	677700	831600	766900	690100	751700	685100
Dl-Indole-3-lactic acid	17280000	13620000	9271000	8017000	53580000	3473000	43250000	10260000	5779000	27180000	4162000	5374000
DL-Leucine	1167000	2544000	984100	2475000	576300	363500	2146000	1394000	723900	2127000	960300	1272000
Dl-Norleucine	3830000	1790000	1999000	2473000	2414000	3786000	2600000	3348000	2739000	3134000	2490000	4146000
Proline	46360000	106600000	37490000	60930000	23450000	28980000	38360000	47780000	35170000	43370000	43370000	48100000
Valine	24540000	28380000	15450000	25030000	8241000	5930000	21150000	16390000	11410000	31110000	16860000	15060000
Ureidoisobutyric acid	92010	186800	64660	145200	62580	31890	128900	109900	109900	139700	162700	126700
Ergothioneine	2255000	9035000	1568000	1379000	183300	36970	162800	5118000	1246000	1160000	1664000	1221000
Glutamine	202500000	287900000	178900000	248400000	98880000	58240000	239900000	227100000	175400000	344500000	241100000	234900000
Triethyl citrate	102000	98530	128800	137800	96950	106700	87860	98510	96100	141600	78900	138500
L-Glycyl-L-phenylalanine	1081000	2210000	1215000	1904000	422500	448100	213500	1497000	776800	368000	333700	783200
Cyclen	98540	511300	319700	627900	57780	45240	62730	398900	259700	35430	93080	225100
N', N''-p-Coumaroyl, Feruloylspermidine	9851	3286	87460	19340	21069	3284	23058	36170	34760	28351	4746	3265
N1,N10-Dicoumaroyl spermidine	2638	15220	133800	26840	15350	7580	6910	41130	152800	33091	19580	5691
N', N''-p-hydroxybenxoyl,sinapoylcadaverine	29210	30410	28730	27170	5821	8129	3540	76430	33740	4104	7113	8700
S-ribosyl-L-homocysteine	187900	157400	232000	152500	174100	150500	148500	220700	213600	144200	168200	179400
1-Methylhistidine	238700	240500	318000	182900	41250	36570	63690	140300	159000	192300	131200	359100
Adenylosuccinic acid	5314	9720	3494	10310	2870	5339	2863	5720	3283	5586	6960	8219
gamma-Glutamylglutamic acid	867900	2131000	627400	1940000	283100	207400	499200	1444000	802200	1223000	884800	997300
4-D-Hydroxysphinganine	15720	9247	11470	13020	7613	12240	10600	8388	14830	16400	11700	10790
Trimethyllysine	896900	1343000	725100	1415000	4153000	531000	2199000	1057000	789400	3835000	1879000	659400
L-Tryptophan	32670000	22890000	16280000	15880000	89910000	6583000	71170000	18850000	11010000	46490000	7439000	9838000
Pipecolic acid	30490000	62420000	28340000	48480000	19830000	7144000	51800000	45450000	33500000	77860000	39850000	32840000
L-Pipecolate	3662000	1736000	1435000	1279000	970700	3973000	1882369	674700	1111000	2318666	2015000	6516000
Glutathione	12080000	12330000	8978000	9452000	814000	1430000	2729000	17410000	4608000	11150000	10440000	17720000
7-(2-Hydroxyethyl)theophyline	24030	38080	12190	20060	22600	12670	23820	16890	12280	10860	7619	17950
5-Sulfanyl-1-pentanesulfonamide	198300	259700	98400	466900	12200	77230	126900	139300	138000	40700	57040	407400
N-Acetyl-Dl-serine	16710	49760	20030	40950	39530	18230	46800	14760	23470	110000	22530	21410
4-Pyridoxate	23340	19260	13520	79150	11150	13970	9805	12470	5099	59700	13160	11170
4-Pyridoxic acid O-hexoside	47930	143200	95000	195300	765100	258800	1181000	121800	95840	1690000	365100	175100
Syringetin 3-O-hexoside	57480000	65320000	66480000	69840000	114400000	92440000	89080000	52770000	63430000	59160000	105700000	85580000
C-hexosyl-luteolin O-hexosyl-O-pentoside	9040	8387	7835	1968	4935	1973	6417	3947	8977	25170	9867	12322
Chrysoeriol 6-C-hexoside 8-C-hexoside-O-hexoside	79580	84140	98170	76780	150500	55990	95310	151300	99500	78560	102600	110800
O-Phosphocholine	3060000	2479000	2984000	3444000	899200	539200	956100	3809000	765200	3748000	2990000	2784000
Pyridoxine O-glucoside	315200	462700	647000	751700	285300	555700	488200	403200	178200	2443000	1141000	688200
Benzamide	78900	36480	85340	66660	51840	172700	191200	104600	138800	161000	291100	125800
O-methylnaringenin C-pentoside	73400	86280	91510	97400	119800	73390	124500	41020	120400	290100	148400	174000
N-Feruloyl spermidine	113800	116500	97930	167000	109300	107100	116500	109900	119500	116200	121200	128000
LysoPE 16:0 (2n isomer)	4386000	10670000	3681000	12320000	656800	189400	405200	10120000	1420000	2733000	1381000	4343000
O-Feruloyl 4-hydroxylcoumarin	101200	99710	85750	138000	94950	96460	99680	100700	101200	107400	99180	115400
Aminopurine	649900	1876000	952900	1335000	234900	195100	363000	611000	560800	535200	568700	1135000
2-Aminoadipic acid	164600	120500	132100	292100	111400	59060	91030	123300	101200	701700	242000	920600
Aspartic acid di-O-glucoside	505600	617400	406600	448000	102600	85980	143000	365700	197900	268300	398800	398000
Glucosamine sulfate	731300	700600	781100	943000	1158000	928200	870100	689500	1018000	985100	1279000	1219000
Trigonelline	24390000	34300000	19910000	21140000	38030000	18550000	19460000	24810000	18330000	27360000	18680000	30420000
N-p-Cinnamoylagmatine	23180	20330	9739	58440	16810	6012	22280	22760	17450	7952	13360	17440
5-Methylcytosine	36240	25820	13780	22210	39750	20410	70870	17060	42510	36830	15340	12900
Glycyl-L-leucine	1022000	2097000	1299000	1710000	364700	353600	284900	1284000	759500	404900	342400	705100
L-Alanine	1283000	866000	1341000	957400	450300	309400	1013000	1092000	443100	2265000	340700	432100
Mannitol	111100	308200	318700	197000	171400	250300	520700	179200	208800	498500	252700	214200
Ginkgolic Acid (C13:0)	4795	2186	2594	2226	3202	2013	1851	1991	4597	1930	2659	5495
L-aspartic Acid	6957000	2217000	7378000	2968000	2382000	1940180	3795000	4577000	1376000	14070000	2887000	3693000
DL-Citrulline	1864000	2502000	589500	5798000	8851000	531900	21160000	2331000	1113000	10800000	21770000	2827000
beta-Nicotinamide Mononucleotide	2938000	913000	906600	1112000	1547000	650400	770000	2363000	809700	1617000	1469000	2567000
L-Hydroxyproline	4891000	3782000	5476000	5357000	2449000	4668000	1130000	4236000	3101000	1931000	2279000	5170000
D-Proline	83630000	165500000	66760000	96580000	42540000	53810000	67440000	82250000	58770000	96170000	84210000	75480000
L-arginine	81980000	58650000	13390000	100600000	90450000	15030000	273200000	46360000	30750000	319200000	392300000	121200000
L-cysteine	143100	184200	202200	207600	46020	80980	44630	228000	114700	428500	355700	148300
p-Coumaric acid methyl ester	221500	4993	440400	66310	156500	50990	624900	5743	345900	105700	43170	78660
Isohyperoside	23357	91970	5923	26300	24252	12164	23084	27212	6369	20390	99420	12280
2'-Deoxyinosine 5'-phosphate	12580	15690	12650	17580	4161	20020	8673	6123	7830	52310	28000	18080
Neohesperidin	6370	8462	7612	11030	5677	7652	8484	10650	7772	8895	11440	6978
L-Alanyl-L-Phenylalanine	253900	181900	344700	474500	36380	62200	11240	402700	86450	37710	16870	48470
5-Aminoimidazole ribonucleotide	783500	872100	405100	337500	54730	152400	19270	577400	449500	31670	110900	333800
Isomangiferin	115700	130000	66690	265200	40480	71290	137300	110124	63910	458000	535100	63380
HBOA	157100000	170700000	79240000	108400000	141300000	56490000	160800000	133300000	52140000	163500000	102000000	74320000
Cyclo(Tyr-Ala)	52540	129700	64900	87300	44240	47050	39740	65810	63930	55610	24600	41600
10-Formyl-THF	251500	316000	251500	372900	94750	69670	136900	409600	305000	60890	172200	417500
Cinnamic Acid	1109000	1551000	1460000	1916000	2092000	1571000	1915000	1129000	1644000	2163000	2673000	2437000
14,15-Dehydrocrepenynic acid	660300	1091000	270300	3084000	62940	115000	760300	560000	169500	15470	88890	489500
Diethanolamine	524400	628700	470000	565900	199900	101200	456400	495400	241200	960000	509000	363800
16-Hydroxy-hexadecanoic acid	109800	101000	103200	97260	97830	100600	103500	106600	110800	104600	116900	99900
Salicin	4158	2094	8168	2889	6629	11560	3683	8803	11220	8385	10450	2077
Diosgenin	18130000	19010000	16840000	19210000	20790000	19770000	17080000	21610000	20230000	17810000	25580000	25330000
N-Caffeoyl agmatine	51270	40820	43140	101700	30440	31690	51560	36920	30760	31480	56520	63510
3-Carbamyl-1-Methylpyridinium Chloride	24840	26640	29730	17130	27240	23570	20200	23340	12460	29000	34250	36200
4,6-Dihydroxyquinoline O-hexoside	42330	37890	58770	61700	187400	61400	158700	38790	24960	330300	96010	53150
beta-Ionone	320600	134400	206100	247000	470800	341000	140800	262800	614700	170200	506300	322000
Picramnioside F	9889000	10570000	12590000	8980000	29050000	16940000	14190000	10820000	13940000	14050000	18740000	11160000
2-Phenylethyl glucosinolate	25330	20360	26160	19060	2844	3179	2211	24900	13350	2175	4099	4769
Pyridoxine	80100	208500	70570	244300	66140	38830	100400	147800	48350	541100	238200	126800
4-Methyl-5-thiazoleethanol	7643	14488	6878	14915	33420	5366	19970	9907	17250	37860	6459	16378
Feruloyltyramine	3562	37920	2186	239900	161200	25151	124200	1386	2367	169400	1646	9551
Shikimic Acid	60170	75220	44080	75350	39285	12910	14400	78790	44170	27050	50350	68100
5-O-p-Coumaroyl shikimic acid	31660	22430	10260	45350	87840	6916	68530	22830	21260	328100	80490	14890
LysoPC 18:3	981400	1636000	578700	1839000	158200	70040	298900	2113000	354900	1080000	360400	1145000
LysoPC 18:2	563700	244500	363300	336700	78480	29460	79330	550600	141200	220500	241100	60610
H-Trp-NH2.HCl	89570	286200	111900	77920	11490	7026	50490	33810	17050	22750	57140	56910
beta-Alanine methyl ester hydrochloride	32840000	40420000	26160000	40610000	19990000	13590000	46610000	40390000	27690000	45790000	44080000	32240000
Sodium Houttuyfonate	2400000	2621000	2741000	2852000	3296000	3591000	2941000	2779000	3019000	2440000	3162000	3281000
Adenine	226800	1118000	195300	614700	587500	91240	753300	566900	278300	647000	328000	518200
Tanshinone II B	173800	131600	164800	259200	217200	138500	167500	168100	194400	226500	215300	260000
1,2-dihydrotanshinquinone	41310	64590	26989	250200	41465	40788	54360	88570	44210	18320	75420	127300
Isoimperatorin	5200	151400	14510	84690	28329	9042	10550	5636	13340	29004	6826	8589
Maltopentaose	5845000	4136000	3896000	3727000	2067000	2985000	2209000	4364000	5046000	2001000	1614000	2987000
Nicotinic acid-hexoside	253700	193200	199700	243100	354300	193200	280200	177100	320000	217200	325500	203400
N-Feruloylspermidine derivative	13660	137300	5443	5921	24875	9274	14373	1045	15633	1746	10190	13540
N-Hydroxy-L-tryptophan	18300	17650	14460	12280	51550	6417	55900	7516	10270	54330	8879	17771
N-Feruloylcadaverine	85030	87700	61010	251000	22690	12100	144600	122300	96670	25960	51180	70360
N-Caffeoylagmatine	46950	48300	23140	108400	29080	31030	28990	26590	33480	37450	48570	41630
N-Feruloylagmatine	73520	231300	92180	183900	94990	38670	85720	46960	91770	32500	106200	117700
Glycine	123600	212800	126900	163700	87820	38410	206700	177200	87340	302200	185600	129900
4-Aminobutyric acid	28800000	36760000	25160000	41680000	17830000	13800000	43450000	33400000	24790000	42280000	40390000	35140000
Uracil	169800	1015000	436100	845200	151000	150900	190800	664800	342100	174900	243500	423600
isoleucine	62920000	92360000	47770000	71600000	30690000	17460000	76340000	57390000	32960000	133100000	58390000	52230000
Maltotetraose	2653000	2259000	2388000	2090000	1694000	1959000	1513000	2382000	2943000	1268000	1747000	2724000
D-glutamine	146000000	226900000	124300000	164000000	81240000	39000000	185900000	166300000	130300000	265100000	186800000	158900000
L-Citrulline	612800	928900	188200	2155000	3256000	168500	7587000	774000	366600	3603000	7561000	893800
L-Leucine	34180000	67990000	29100000	49530000	16540000	10750000	47150000	40350000	21720000	64660000	28250000	24880000
L-Ornithine	769400	1092000	523300	2402000	2487000	262900	5641000	1149000	487500	9145000	5036000	1185000
6-Deoxyfagomine	1033000	1372000	740600	1094000	472700	293300	1174000	867000	504500	2197000	947000	832800
(S)-2-Phenyloxirane	332900	34070	50250	34248	726700	356100	2981000	151600	75830	1003000	318500	46951
Zarzissine	505600	1072000	440300	872100	776400	177300	1180000	772900	345000	1353000	731700	439300
Beta 1-Tomatine	156000	463700	319400	853300	912500	152800	1504000	560500	1333000	937710	791890	608430
5,7-Dihydroxy-3',4',5'-trimethoxyflavone	11510	8534	15110	15240	14010	13510	16200	10450	13150	8431	11010	11860
N-Acetyl-D-galactosamine	110900	160100	113900	126800	237600	54610	164600	167500	89820	298500	143000	79170
Apigenin 5-O-glucoside	4013	12977	3762	7021	7766	2293	16990	6234	4115	10340	3994	12428
D-Proline betaine	148500	323900	192900	261200	40340	81580	50250	276600	114000	159800	87130	81150
4-Hydroxymandelonitrile	2383000	5501000	1359000	3892000	1348000	995000	8083000	2546000	1220000	5701000	4847000	2492000
Calystegine A3	386800	387800	444400	486200	491300	474500	464600	371300	372600	520800	620200	397600
Acetaminophen	2160000	4978000	2385000	3591000	845600	489100	1153000	4058000	2436000	1005000	1534000	1864000
Benzamidine	1554000	1784000	690700	1083000	1266000	486200	1671000	1258000	479100	1615000	983400	790900
Syringetin 7-O-hexoside	92610000	62570000	104100000	77000000	178000000	120700000	108600000	107000000	120100000	87350000	139000000	99860000
Syringetin 5-O-hexoside	98500000	70630000	107000000	85830000	182600000	127900000	113400000	108800000	129500000	93820000	133600000	98250000
Selgin O-hexosyl-O-hexoside	535200	832000	498200	634800	2392000	1019000	779300	684100	1069000	946000	1137000	791400
2-Methyladenosine	87380	228800	157900	150300	117100	54840	124600	133200	167200	99330	55250	161100
2'-Deoxycytidine	37940	45220	36870	72680	33451	30009	19700	57170	37040	24340	34650	66950
Ginsenoside F3	3211	8735	19950	35150	7549	2483	4693	3587	11420	40270	13161	14294
2-Amino-1,3,4-tetradecanetriol	30930	47630	33640	36800	23730	24668	27000	37450	23840	17980	21160	44180
C-hexosyl-chrysoeriol O-hexoside	177700	184400	107500	103900	226800	67990	114100	129800	191400	131700	135100	197700
p-Coumaroyl-2-hydroxyputrescine	9044	6998	4422	11870	9153	8863	8136	8655	10840	5985	10630	5299
Phellodenol H	120200	93260	155200	132700	153200	128100	113900	109600	83430	122100	187200	67500
Punicic acid	1832000	1472000	980000	4554000	578500	336700	2663000	2207000	1532000	523800	1122000	1458000
trans-zeatin N-glucoside	9292	17310	8696	35690	44360	11260	29870	9953	5828	103900	7255	25490
LysoPC 18:3 (2n isomer)	12970	17180	6272	4938	3712	2150	12650	2300	3287	17990	8141	1242
LysoPC 18:1 (2n isomer)	281600	150100	144900	213100	9287	2906	30870	139000	20240	68060	32310	55190
LysoPC 18:2 (2n isomer)	256600	111000	179400	128900	44130	15120	17890	153600	42080	87630	33580	16800
LysoPE 18:2 (2n isomer)	225300	60470	165800	237400	24440	13380	12560	274800	37040	38150	27460	29290
Butin	4394	18810	4403	10290	5314	1653	10178	10980	5346	8052	5685	2057
D-Serine	15460000	18800000	12180000	12520000	6397000	5097000	14430000	14980000	7943000	23270000	12030000	11380000
L-Leucyl-L-alanine	1787000	2019000	2614000	2614000	252600	424000	106300	2872000	972200	227800	234100	483300
Alisol B	6759	18183	8275	13643	24446	7313	27228	10562	15030	26476	4704	52230
L-Dihydroorotic acid	16020000	12520000	17170000	16260000	8343000	16250000	4517000	17790000	14010000	13010000	11380000	16000000
beta-Alanine	178400	50780	156300	65380	191600	125400	115900	117100	172400	175300	196600	134800
pterosin A	83340	108100	70290	137900	130800	84210	125200	69880	107700	170800	151200	141700
D-Threonine	958700	1282000	934900	1026000	1035000	666600	1488000	1081000	804800	1719000	956900	946300
Nicotinamide	89265	105800	83090	115309	34080	156100	43090	92136	104300	44020	57870	85550
D-Phenylalanine	191500000	217300000	91260000	138600000	162400000	69190000	198100000	165800000	63130000	193900000	126500000	99640000
Nicotinic Acid	94320	486200	191000	344400	135500	117100	222300	300100	197000	243400	306300	224200
Riboflavin-5'-monophosphate	110300	181300	92920	116000	157300	68090	124700	127200	99870	276500	136400	98110
D-2-Aminobutyric acid	1454000	1926000	1269000	1821000	1471000	887800	1683000	1622000	1136000	1646000	1488000	1586000
DL-Norvaline	20700000	27280000	13280000	22090000	7204000	5042000	19570000	14470000	9719000	25470000	14330000	13270000
2-Amino-4-(methylthio)butyric acid	3598000	9406000	2841000	8465000	2780000	2274000	14090000	6194000	2746000	10920000	7736000	4916000
L-serine	2844000	2859000	2442000	2882000	1193000	822300	2389000	2710000	1419000	4899000	2525000	1793000
Monopalmitin	100200	55130	47120	16550	56460	42690	69480	45000	66780	37770	29940	29970
L-2-Aminoadipic acid	73560	59980	42780	167500	59780	14300	45940	59270	37610	359000	135100	876700
Turanose	90250000	23960000	63110000	71000000	19580000	33570000	54370000	62250000	56820000	52270000	46780000	51480000
Acetylcholine	1037000	763252	536400	618300	1637000	163007	3477000	890000	683400	8192000	1026000	859600
L-Leucyl-L-phenylalanine	241000	206300	622000	654300	71260	97220	37840	531500	69750	127800	29250	125300
Beta 2-Solanine	50990	75480	110400	61410	96150	71420	111200	48320	77110	67420	65790	77910
Sakuranetin	142400	154800	116900	115800	22290	61730	54030	172200	113700	50250	103400	90400
L-SelenoMethionine	489600	493600	482800	498400	467600	481900	482700	490700	466700	487000	463500	459100
Elemol	954300	923500	903300	1061000	957100	1385000	871800	1087000	1177000	1084000	1668000	1395000
2-Aminoisobutyric acid	15140000	20480000	15190000	21700000	14120000	9556000	15710000	17910000	12590000	16590000	13640000	17940000
N-(2-Hydroxyethyl)iminodiacetic acid	81390	187400	174400	98550	145000	47013	149300	147600	96970	409800	73910	80180
Methional	721000	1052000	682900	1041000	567100	425600	717400	847400	513700	770200	645300	808400
Maltotriitol	2871000	2918000	2250000	2523000	1669000	1643000	2602000	3040000	3089000	2585000	1849000	2984000
L-Valine	1099000	1241000	730200	1091000	366800	244000	935200	693800	478100	1366000	726300	642200
L-Homocarnosine	138500	128344	210000	88610	133632	138200	113935	128780	114900	70310	122253	193900
2,6-Diaminooimelic Acid	271500	392800	181100	415200	297700	101900	934400	201900	188400	1341000	373400	229000
iP9G	3221000	1836000	2426000	1945000	917300	846600	2270000	2551000	2083000	1851000	2024000	1159000
Spermine	737400	306600	420700	468400	176900	156000	289300	203300	209100	537700	259300	192700
3-Hydroxybutyrate	96520	54540	123700	125531	54090	68698	142200	98666	128500	202300	46760	136677
Phenylacetylglutamine	33470	27030	23720	30210	17870	10790	9455	22420	10720	15660	15990	19250
p-Aminobenzoate	43080	41480	21390	45450	25140	39070	101500	40640	46330	48120	49460	44370
Coumalic acid	480200	585300	398100	365600	198100	192900	541200	437300	260000	691900	392600	194200
Octadecadien-6-ynoic acid	381000	531800	142300	2109000	21780	70890	489700	335000	76470	89477	73080	272900
iP7G	3536000	4386000	2121000	3783000	1761000	1294000	7761000	5460000	2101000	2236000	1846000	4600000
Feruloylputrescine	35460	75130	78730	23460	388500	12820	318600	57150	30380	2072000	45780	23360
N'-Feruloyl putrescine	23280	27250	44590	12190	194900	16280	147900	20280	18230	852700	16220	18790
trans-zeatin 9-O-glucoside	28660	89380	19540	73200	10210	10270	34860	80980	53640	30570	56440	19600
Uridine	559700	1764000	731000	1669000	287900	261300	316700	1332000	739900	335100	718200	1068000
Cytidine	136200	355200	249900	322100	309700	143700	186900	357000	224100	356300	116900	351300
3-Hydroxyanthranilic Acid	11640	12360	12400	21330	63630	12890	109700	21620	11380	39880	11520	13930
Alanine	590100	592400	665200	515700	167000	151900	584400	516700	188300	906100	152800	415900
L-5-Hydroxytryptophan	51100	26120	30840	22310	49240	8596	24960	48040	17200	54160	19690	37150
Glycyl-L-valine	213300	531800	232100	514300	218200	107600	373600	377800	268200	345100	146200	223800
Nepsilon-Acetyl-L-lysine	54730	287400	87330	129300	42640	22550	26910	83550	79880	191000	37910	74210
N-Methylsarcosine	6852000	9470000	6383000	9882000	6301000	4291000	6943000	7894000	5448000	7155000	6099000	7938000
3-Amino-2-methylpropanoic acid	3835000	5074000	3495000	5779000	2287000	1681000	5964000	4894000	3290000	5847000	5435000	4630000
H-Gly-Pro-OH	734700	458900	652300	912000	430600	466000	474600	1210000	363200	610900	280100	142600
L-Homocitrulline	135200	141500	93740	82620	66960	17000	43690	60630	79490	69710	130600	127400
L-Glutamic acid	18710000	13400000	15180000	14370000	3238000	1889000	9204000	18690000	8957000	12490000	11430000	9183000
H-Abu-OH	2315000	3106000	2248000	3108000	2448000	1488000	2763000	2690000	1953000	2859000	2253000	2732000
Lysope 14:0	28950	52370	22370	100800	5216	1340	3022	57680	8489	5508	6108	17460
7-O-Ethylmorroniside	395400	174129	108408	16070	3126000	173900	998600	20880	60660	842200	920700	148800
Anise oil	169700	138400	64210	220600	33870	85520	146600	118100	83450	68290	43680	193000
Dopamine	31970	17510	25380	24702	73130	32463	33160	13980	31621	33980	26577	32000
Gallacetophenone	73750	58590	29350	104200	347500	58590	477400	80310	91970	180500	106200	87830
Isofraxetin	36050	40750	46980	37260	44420	45110	42910	51810	33210	41150	41080	47870
Gamma-Solanine	3315000	3252000	2661000	2782000	3051000	3346000	3634000	3485000	4149000	3656000	4605000	3840000
N6-(2-Hydroxyethyl)adenosine	58550	159400	82810	68010	53350	27690	59690	92320	117300	32240	63130	82040
N-Methyl-Trans-4-Hydroxy-L-Proline	350000	498700	380300	456300	479900	322000	564300	396900	407100	649200	706700	423100
2,6-Dimethoxybenzoquinone	76860	78890	48040	116000	376200	62360	476500	101900	103200	234000	139000	98980
Erucamide	723900	863900	862900	878600	758800	846400	705300	805800	721100	617300	792900	782500
Lysope 16:0	4431000	10620000	3543000	11900000	650700	192400	393200	9931000	1399000	2647000	1327000	4220000
1-Monopalmitin	252200	209600	223800	233400	219000	231900	242600	190500	226900	253700	230900	243800
Hypoxanthine-9-beta-D-Arabinofuranoside	4511000	8860000	5122000	7201000	2530000	1472000	3436000	7883000	4854000	3800000	2472000	4242000
Indole-3-acetamide	3564000	2487000	579000	4518000	4294000	631600	14920000	2024000	1380000	17730000	26760000	5678000
Indole-3-Carboxaldehyde	89390	87980	91140	84660	96790	93250	134800	93790	101200	98160	121300	99770
Salicylamide	656000	823000	600200	501700	997600	547300	470800	651400	517000	774900	498000	738600
(-)-Carvone	113700	59270	88190	44630	42480	76134	89900	70440	84909	73520	97170	102300
Luteolin-4'-O-glucoside	16980	15160	8840	30415	22370	13370	15420	12910	12380	95440	21940	31560
Vanillin	39551	37570	37540	45352	47690	23380	32550	27060	31330	44930	30770	19850
alpha-Ionone	181800	352900	125800	305200	241300	65790	373800	235000	136500	424300	265900	129200
Solanidine	288200	1653000	743300	1635000	575990	363810	596300	1072000	787900	695690	583690	646300
Lysope 18:0	38390	134000	28260	228700	8499	6140	10740	85860	17600	18880	14470	48830
Kukoamine A	25220	24884	19200	23470	18340	24010	25630	29480	15760	67540	46200	26580
Phenylethanolamine	575000	124100	127200	314200	1639000	965600	8581000	445600	314900	2208000	719200	591200
1-Methylpiperidine-2-carboxylic acid	104800	157400	128000	152200	45440	28330	61330	113200	85770	126000	50440	60220
N-Feruloyl-3-methoxytyramine	23410	17960	37350	21910	39820	38290	26570	30890	44820	54960	41710	30750
N-p-Coumaroylputrescine	13730	10760	7635	22620	103600	20170	119400	29250	30190	379900	39340	23960
N-Feruloylputrescine	24940	73320	50330	22270	361500	21320	311600	37500	30000	1717000	43140	25870
MAG (18:3)	839300	688600	663800	1399000	428300	326600	2741000	803900	2167000	85420	1902000	939600
LysoPC 20:4	25730	16350	17600	18910	7221	6044	5706	7610	7007	7691	7398	9163
LysoPC 15:1	18120	20710	12680	34240	8232	8867	11743	16640	6722	879	2875	18860
LysoPC 15:0	39630	59060	26520	91950	34540	12930	44360	55900	19170	91330	20110	37240
Lysope 18:1	226500	232300	142000	445300	8855	5615	12000	232700	38410	80470	29950	123900
Octadeca-11E,13E,15Z-trienoic acid	754700	502200	253600	591700	543100	819200	836900	526900	1220000	1026000	1018000	798400
LysoPC 10:0	3506	32770	10146	17320	18366	7436	13782	7864	10392	21775	5045	12190
Cocamidopropyl betaine	375500	406400	402900	375700	473000	390500	452700	430900	397700	392100	380600	447800
Isopentenyl adenosine	197500	323000	261700	240700	134700	59080	140400	172700	229500	166600	97580	46280
Podophyllotoxin	6093	373200	21820	98690	36817	3192	3528	29912	19150	45619	16651	34080
S-(5'-Adenosyl)-L-methionine	366600	638100	319800	578900	115700	92250	130500	573600	249000	212200	299400	452000
Petunidin 3-O-glucoside	631400	1026000	716300	1424000	886700	755500	1033000	1004000	854500	1370000	1085000	1358000
Icariside B2	11820	15160	8853	17816	69240	10310	46970	6398	11480	64690	13540	15370
Angelol K	721000	781500	1487000	1013000	741300	661000	1130000	614300	742600	640200	1309000	671200
N-Acetylalanine	146800	520000	170500	444100	54230	91470	103900	292500	160900	73840	108600	232500
Angelol A	184700	206100	402100	279800	207100	168900	256100	152400	176400	177100	335100	151900
Paeonol	1094000	1295000	500700	802700	953500	376800	1179000	958700	360600	1153000	714400	547500
trans-3-Hydroxy-L-proline	4970000	7190000	3727000	5484000	2313000	1411000	5885000	4369000	2577000	10500000	4590000	4130000
Val-Ser	457000	884800	562400	544300	597800	299300	371300	765900	522500	544200	288100	573400
4-Acetamidobutyric Acid	299400	233300	216300	279100	599300	248700	576500	280000	249000	459300	426100	310200
Gentiobiose	341300	304400	323600	238600	165500	177300	202000	273300	323000	375400	163200	235100
alpha-Nicotinamide adenine dinucleotide	193800	61030	45670	39860	15610	36580	37200	45660	30120	49510	194800	178200
(-)-3-(3,4-Dihydroxyphenyl)-2-methylalanine	14980	28010	21360	13980	6690	4587	7739	21000	4044	14690	1915	5878
Orotic acid	146200	103600	49800	160500	130848	90518	114300	119491	76340	273800	355400	82230
Cordycepin	1929000	4007000	2733000	2600000	329000	280600	358500	2040000	1006000	538700	552600	1339000
N-Acetyl-Asp-Glu	17990	15100	5368	6926	3460	6011	14650	9668	3975	36600	12680	2474
Glucosamine	533600	511300	640500	725500	808900	685200	622300	505600	687800	707700	852700	814500
Stachydrine	42830	58580	7658	64560	30110	23720	92810	63040	38060	148600	111900	37060
Vanillactic acid	6919	17450	13050	43740	7342	7076	10720	25810	18720	2832	18460	18440
tZROG	2085	5153	9256	3256	9012	9541	20340	8159	8231	8359	12548	4339
Tyramine	102000	19600	18360	51770	260300	146600	1343000	66510	46490	356200	114000	94110
C-hexosyl-apigenin O-hexosyl-O-hexoside	33530	28490	46180	20790	59300	83730	34500	16090	83330	27550	37440	33030
5-O-Caffeoylshikimic acid	4319	4918	10220	10390	9831	9785	13402	8196	9811	11562	13660	16980
LysoPC 16:0 (2n isomer)	5450000	9023000	3972000	11830000	1042000	495100	1482000	12220000	2231000	6226000	2690000	5912000
LysoPC 14:0 (2n isomer)	45920	52230	26470	88110	9264	2834	8829	52490	16370	15640	17090	25340
LysoPC 18:0	94280	299800	109900	308300	60910	55560	89110	215500	104100	145800	109400	187900
Mogroside IVa	14520	9891	10763	14872	1977	5338	8337	1720	6175	21735	21170	61300
5-Aminovaleric acid	19480	25730	19210	21430	16790	30940	15900	14040	23070	16900	20960	21340
Cucurbitacin I	10460	24880	17660	32140	16150	14820	26480	8836	36820	59600	23850	15630
Asp-phe	277700	477700	337800	329800	81950	112400	46740	302500	232500	149200	74120	125100
6-Aminocaproic acid	4144000	5977000	3104000	4799000	1997000	1195000	5106000	3787000	2224000	9239000	3833000	3619000
Dihydrojasmone	310400	383300	373400	315700	330400	349000	380800	386200	369600	315400	353800	358700
2-Phenylethylamine	540800	231000	449900	504100	301200	1048000	1220000	666600	892000	1004000	1840000	743000
Oxidized glutathione	2284000	5910000	2321000	4150000	939200	681500	1283000	1085000	1817000	179100	1309000	3765000
Glu-Glu	61930	36653	39499	39750	39430	26430	23140	34550	37470	28770	33607	39774
Hydroxytomatidine	10662	24850	7782	7501	4658	13700	12220	12799	18640	2678	16900	26490
DL-Glutamine	148800000	215500000	130100000	195500000	71360000	42690000	170800000	172100000	130500000	276500000	186400000	174000000
Kuwanon A	30960	8666	22070	11730	35960	12810	18400	24910	16980	39700	11880	13240
Choline bitartrate	1489000	3920000	750000	686300	1454000	703900	984600	2143000	638000	1445000	157100	228500
VitaMin U	204500	182800	219000	262400	206730	169300	115800	103300	156700	238400	128600	170700
L-lysine	163600000	227400000	143600000	207000000	71820000	45690000	183100000	186300000	145200000	270500000	201800000	194800000
Aloperine	102600	31030	67360	123200	51880	105200	137600	140400	99570	58820	43740	95800
Thiamine	291200	353300	270600	261500	831300	380400	540400	245900	500200	392400	324100	342100
L-Kynurenine	99160	113700	38530	52420	58100	25570	111600	99370	28440	509100	196500	105000
Kynurenic acid	25650	13480	4460	6546	42810	10609	34500	5292	3493	16280	13895	16896
Phe-Phe	47460	36400	98680	78320	13650	15330	7008	79230	16800	10590	7228	18970
beta-Nicotyrine	195800	143300	105900	81790	440200	30170	358300	108700	56280	248400	57360	47220
delta-Hexanolactone	807500	669000	638000	715500	874700	538600	911600	510000	557400	594500	609000	640500
LysoPC 19:0	10893	8262	10006	22950	11605	7932	14227	6238	11610	32700	6189	11220
Kinsenoside	10230	18300	14439	17750	36569	11523	94190	22970	26270	86880	13030	54010
beta-Carotene	442200	482700	503600	389500	495800	522000	463900	545500	422200	493300	273700	347100
Linoleic acid	1040000	1370000	816100	1336000	454000	967900	869100	943100	762700	440000	636600	1524000
Viscumamide	9500	12130	8271	7033	3855	7955	13269	7888	8411	6391	5649	12400
Vitamin D2	6752	9729	12916	12465	9174	16130	27860	8965	6807	15310	21570	10634
Xanthurenic acid	86190	72210	44310	33270	339300	20340	231400	44100	27130	163100	26270	26040
Xanthurenic acid O-hexoside	7594	25210	18120	33380	24540	6984	13760	18270	4218	99480	30900	10420
LPC(1-acyl 18:1)	253500	160900	138000	182100	7949	7820	23630	119200	12680	47020	16300	61330
LPC(1-acyl 18:2)	2141000	1036000	1456000	1319000	244700	88620	410200	2154000	608600	953900	849900	302000
LPC(1-acyl 16:0)	2865000	4780000	2063000	6349000	608300	244900	763400	6657000	1174000	3192000	1447000	3180000
Limocitrin O-hexoside	87310000	70660000	106200000	82400000	174100000	134600000	104000000	98530000	111200000	93320000	144200000	107700000
Kinetin 9-riboside	75410	5036	15901	4297	16850	36460	20700	11040	13005	4638	69290	51730
L-Homocystine	4076000	7997000	4822000	6376000	2295000	1404000	3136000	7080000	4383000	3483000	2158000	3901000
Imidazole-4-acetate	5414000	5110000	5698000	4411000	6170000	4296000	5274000	5680000	5359000	4058000	5226000	5030000
Nicotinic acid adenine dinucleotide	91660	19810	21450	65540	7280	8054	28490	53150	21410	42370	93460	102800
Isoquinoline	17190	26050	12580	17000	40260	11642	63020	32610	16050	49750	8093	18580
5-methoxyindole-3-carbaldehyde	132100	142500	121400	94180	83440	95400	113200	157400	95080	140500	84400	75350
Arabidopyl ketoadipic acid	29290	20720	15860	55820	3846	3245	9051	33700	7861	4886	13730	16420
B Eupalinolide	300300	443700	392800	502800	143000	390300	114300	417800	297100	162300	277200	329000
Biochanin A 7-O-beta-D-glucoside	13010	4636	4153	13150	5504	6870	52040	2420	9625	8074	5762	3559
Diethyl glutarate	1003000	1219000	1376000	1808000	2756000	1800000	1812000	1007000	1975000	2252000	2958000	2689000
trans-Zeatin riboside	39030	222600	39390	135300	27120	28620	53840	44350	152000	72580	50620	82070
Isocitrate	196600000	155800000	142500000	197100000	42180000	13550000	123700000	99130000	124200000	252900000	227700000	92010000
Methyl linolenate	563900	548300	162500	1337000	48480	87640	455100	322200	364500	124800	97400	1086000
Methyl linoleate	1062000	793400	251800	682800	18330	102300	184700	507500	366400	12930	222800	278500
SDMA	978500	1843000	1005000	1741000	1253000	443600	2639000	1077000	1006000	3180000	1232000	1401000
IAA-Glu	37430	55180	57950	59310	78610	42660	71100	22920	42820	87640	104700	74670
Inosine-5'-monophosphate	1077000	41050	44690	56470	128300	399400	220400	104600	58640	91350	613500	1051000
Irisolidone 7-O-beta-d-glucoside	27380	36060	39370	49310	18920	9818	21610	33830	42780	46900	11850	31670
Tryptamine	403400	24470	856500	344500	91680	789400	582300	415600	661700	82840	1024000	157100
5-Aminolevulinic acid	311800	210400	358800	352100	133700	339500	99680	226100	215000	137200	138900	308100
(+)-Tetrandrine	13575	2449	3502	10320	9756	4367	89940	5889	8503	52220	23470	24267
Inosine diphosphate	18980	26780	13940	38470	2839	3958	6433	19060	9067	8986	15580	33070
7-Hydroxy-4-methyl-8-nitrocoumarin	2375000	1870000	1322000	1866000	2943000	1757000	1615000	1622000	3100000	1446000	2799000	2734000
Efetaal	427300	383000	372700	219600	345500	358800	430400	400800	390000	524900	432100	296700
P-Aminohippuric Acid	47370	23750	21160	10400	24540	37540	39230	28910	28730	35640	28210	39430
Palmitoylethanolamide	17050	21320	14290	19040	16990	18240	25120	16780	18700	17070	25110	22050
p-Nitroaniline	88330	156600	49470	103800	115600	75620	451200	125100	65520	158400	81490	84260
1,2-Benzenedicarboxylic acid	1220000	1475000	575800	913200	1051000	422400	1304000	1080000	388200	1235000	831400	627400
Phe-Pro	270900	90300	489400	163700	183500	204700	102100	470100	43030	435200	12780	33750
p-Coumaraldehyde	359500	428500	425600	578300	600900	481700	633800	432200	561600	552100	879300	782800
(+-)-Baclofen	382200	525300	403200	482000	376000	347800	406100	415100	396300	431200	425000	522600
Pyridoxine di-O-hexoside	49910	56620	81520	94000	191800	178700	61360	50320	56220	98890	143900	69420
5-O-p-coumaroyl quinic acid O-hexoside	5562	7606	5216	7702	1865	3408	6381	5801	2979	4821	4102	3712
N-Hydroxyl-tryptamine	79500	69980	25280	141200	208700	38560	432000	41210	30670	395000	586000	94690
8-C-hexosyl chrysoeriol O-hexoside	221900	191500	139700	196700	270400	118500	149700	191100	213300	213700	162800	155900
Azoxystrobin acid	38650	50810	40060	55490	48290	45370	48080	33400	48990	32730	54160	48540
Rotenone	287500	162100	824500	241200	170536	86391	248400	128500	1604000	109192	326500	2530000
LysoPC 20:2	24640	12530	20550	24980	4225	2115	4676	43590	9850	17970	8450	9006
p-Mulegone	36410	19910	50630	39830	36450	39370	21350	11210	49810	39170	46400	30910
gamma-Glutamate-Cysteine	52050	98550	40760	75260	12170	13880	48860	32210	28170	171200	94110	62240
gamma-Glu-Leu	256300	418900	171000	222300	118100	102300	1135000	169300	161500	1806000	275600	120900
2-Ethyl-3-hydroxy-4H-pyran-4-one	182400	160900	149400	253700	206700	155500	268300	310600	172400	226900	163300	187300
methylLuteolin C-hexoside	14180	16960	14190	27400	28510	16520	31900	17720	7938	61200	60240	20050
Melibiose	23890000	20560000	13530000	22560000	18170000	11520000	38270000	21010000	19410000	24850000	24050000	22330000
Tricin 4'-O-(syringyl alcohol)ether derivative	171400	109100	78540	89750	102400	65210	88420	71500	108000	78440	81310	118000
2'-O-methyladenosine	90780	213600	115800	122900	42660	31670	99970	124500	136900	40690	59540	109700
N-Acetyl-L-leucine	648500	607800	443900	1019000	1184000	577200	1376000	563500	793200	1352000	639500	513500
2-Phenylglycine	2306000	5303000	2597000	3808000	942000	565600	1230000	4339000	2524000	1036000	1678000	1838000
N-Acetyl-Dl-glutamic acid	250700	573000	164100	454100	233900	32860	980100	147300	64950	5638000	478800	484100
N6-Succinyl Adenosine	289000	4336000	113800	3619000	178700	37250	267500	692600	357600	322600	430800	566500
N-Acetyl-L-histidine	83840	56050	16000	28120	141400	40550	91080	36000	49160	233800	77870	101400
(-)-trans-Carveol	32350	57260	69000	59450	90340	41010	80490	44070	82080	116100	233200	95610
2-Hydroxy-6-Aminopurine	2311000	5316000	2576000	4002000	999700	505600	1254000	4412000	2549000	1116000	1618000	1973000
Quinone	2665000	2469000	2864000	2492000	2502000	2031000	2545000	2586000	2053000	2238000	2219000	2508000
D-Panthotenate	3035000	4208000	3288000	3414000	288200	353500	294300	3044000	1755000	2653000	1141000	2840000
Guanosine monophosphate	616400	20280	26810	32510	49490	71310	57590	61010	15530	38580	108100	578600
Lactucin	644800	766700	745300	756500	902600	694300	1355000	649000	911900	1611000	1469000	1281000
DL-threitol	2662000	3130000	3374000	5427000	6450000	4283000	4270000	2600000	4746000	4844000	8059000	6529000
Enterodiol	196500	200600	196000	305500	219200	187900	189100	188100	203600	207100	232800	250000
Methionine sulfoxide	83850	80480	85400	69720	38080	46950	110700	69680	57180	106800	91800	66970
(5-L-Glutamyl)-L-amino acid	18320	36911	35130	31220	60540	16936	112600	27000	42690	113200	25840	23330
Picolinic acid	103500	420000	188500	320800	167800	94620	239900	294500	141700	204200	270300	191100
Isonicotinic acid	2839000	5209000	3072000	4891000	5363000	2601000	8218000	6063000	2099000	5179000	2250000	3484000
D-Arabitol	210700000	157400000	44490000	252300000	217200000	46650000	365200000	134500000	94050000	426000000	477800000	254600000
5-Methylcytidine	6085	14820	8619	9079	16460	5934	39810	16620	17950	27050	10320	14580
N-Acetyl-L-aspartate	352900	205100	204600	327900	47730	71044	54090	144300	110700	131500	254800	72510
6-Hydroxynicotinic acid	20360	18030	14020	37820	33980	13328	39350	37640	16770	31790	11780	69430
Docosanoic acid	22450	59800	57340	56640	33890	26190	29390	54970	30750	47460	45050	72240
DL-threo-beta-Methylaspartic acid	16930	19140	15140	12020	7809	5035	19540	14160	8251	28280	14100	10170
Dl-2-Aminooctanoic Acid	172900	250100	137900	275500	347200	126400	596000	208900	167600	573700	265000	110700
Oroxin A	18791	43240	14750	16400	12950	18860	18250	9507	23910	22180	15830	47400
Sattabacin	24980	24840	42770	66005	122500	25170	152600	31880	23170	247900	86280	101400
S-Methyl-L-cysteine	240300	923700	255000	587500	265600	94880	370000	564200	311300	227700	246800	387600
8-C-hexosyl-apigenin O-hexosyl-O-hexoside	48620	35810	51150	67500	145800	75050	70550	63070	54750	35050	90670	39930
C-hexosyl-apigenin O-hexosyl-O-pentoside	7463	14407	18850	17240	5875	8900	18770	11053	3453	10810	30490	9373
Phosphoenolpyruvate	136500	65930	60850	160200	60120	79220	98052	50590	48390	79680	276200	249800
Eriodictiol 6-C-hexoside 8-C-hexoside-O-hexoside	17130	49130	40040	34550	20830	11590	12920	8809	10690	9422	10310	35670
Hesperetin C-hexosyl-O-hexosyl-O-hexoside	9424	9795	25110	15100	15500	22130	12910	11854	9937	15360	9319	10300
dCMP	15640	16220	16370	16608	9717	9660	5019	17000	7055	13713	11640	11530
3'-Aenylic Acid	31710	47710	14090	47290	11940	16525	31370	20020	12390	26960	26240	28380
2-Deoxy-D-galactose	240800	309700	321200	348200	482200	394600	384200	250100	559900	398100	839300	849500
1-Methylguanosine	76470	237100	114500	124200	96200	23120	102400	138700	193100	36770	83470	109900
dAMP	140600	91350	131300	168700	65160	123000	131500	71340	32440	643600	286700	190600
Chrysoeriol O-feruloylhexosyl-O-hexoside	2690	12880	10770	10780	23050	9634	9131	11680	12340	17170	7058	13990
O-Acetyl-L-homoserine	1555000	1541000	1308000	1516000	3393000	1691000	3086000	1784000	1977000	2867000	1999000	1980000
Myristoleic acid	21390	31910	13640	60720	9388	7979	19620	6491	5742	5834	5937	15910
L-Histidine	1375000	2184000	951900	1733000	2069000	583000	3999000	1415000	729500	5113000	3326000	1227000
Oleamide	122600000	137400000	60970000	191600000	25370000	79680000	119100000	98020000	90940000	39730000	48910000	182700000
p-Coumaroylagmatine	153400	177100	169100	210800	162700	139100	134100	156000	168000	191600	140700	189100
Nicotianamine	7055000	9440000	4729000	12220000	6009000	6808000	4462000	4052000	6280000	2203000	3522000	5979000
Nicotinate ribonucleoside	286300	492100	241300	470800	491800	207700	680000	536200	211900	574200	225500	315200
N-Feruloyltyramine	3858	58700	2856	420800	252100	7295	221800	3078	10530	306100	3521	8147
NG,NG-Dimethyl-L-arginine	1532000	3218000	1493000	2374000	2118000	638500	3919000	1882000	1398000	5671000	2008000	1960000
N-Feruloylserotonin	25470	25480	24270	40970	12850	6804	79310	18710	100200	50543	53610	20840
Methylguanidine	39500	59990	47370	24360	9113	19320	58300	59400	33797	87610	37520	19730
Adenosine	64970000	126400000	74370000	100200000	36830000	22290000	50190000	113700000	71760000	55010000	35070000	63170000
Neotuberostemonine	11610000	12760000	24750000	17120000	13940000	11630000	18750000	10920000	11670000	11690000	22120000	10560000
Bisulfurous Acid	123000	253900	131900	200300	20040	21840	19510	217500	91840	33040	31040	54750
D-Asparagine	2521000	2542000	2542000	2266000	2967000	2251000	2598000	2473000	2735000	1864000	2623000	2284000
Methyl Nicotinate	51720	70440	47000	56390	72300	43420	15900	57740	41590	53200	30420	63820
sn-Glycero-3-phosphocholine	934800	1867000	526200	7660000	84350	213800	116900	746200	635800	183700	224500	2745000
Peiminine	25287	24970	39360	39050	52250	17934	82690	15700	21116	30622	12986	27281
6-hydroxy-7,8-dimethoxycoumarin	720200	862900	850000	778500	940800	891100	874700	768400	1055000	782200	1281000	1174000
D-Myo-inositol 4-monophosohate	927800	1012000	1283000	1323000	471100	691000	185700	1235000	757000	463000	745800	952000
Adenosine5-phosphosulfate	27910	8865	4783	9298	11710	9503	10430	13020	14351	11500	42790	9744
Lysopc 17:0	9559	18640	4346	22990	9454	8356	6121	11340	4716	25870	5756	7962
Diallyl sulfide	207300000	207400000	204200000	206500000	201500000	198200000	207800000	206700000	203000000	207000000	198500000	199300000
Lysopc 14:0	15690	27060	9982	55920	3324	1774	3564	28600	10900	9794	5968	12390
Lysine	77130000	116100000	66450000	97290000	37320000	22630000	93210000	89490000	70570000	128700000	98630000	93500000
Gly-Tyr-Ala	51580	28490	51230	25480	15320	13640	31364	30430	35420	29370	11380	12100
Rhodomyrtone	2008000	2162000	1904000	1571000	1563000	1910000	2086000	2191000	1915000	1879000	2837000	2310000
Selgin C-hexoside	12420	9228	10610	10290	26560	4925	17570	14970	16590	55670	9902	10830
Selgin 5-O-hexoside	239600	265900	287300	467500	217400	292200	408200	330600	302000	354300	363200	328300
methylQuercetin O-hexoside	351400	459400	370800	643700	453900	366900	470300	481300	444400	604900	540400	703800
methylChrysoeriol 5-O-hexoside	73840	111200	78240	98820	104800	72510	68010	74030	80840	56740	59260	97710
Methyl Benzoate	48880	93570	43920	165600	59030	60600	62160	52020	55060	93240	49340	54760
methylNaringenin C-pentoside	91070	106100	107500	97270	166200	52270	143800	105900	103400	334100	267400	163100
Cinnamyl acetate	49950	41960	53220	41690	54180	31300	80220	52170	62340	64860	36340	53430
2-Methoxyhexadecanoate	10580000	9191000	10740000	9741000	13730000	9471000	10690000	10260000	10430000	9952000	11360000	9590000
Methyl heptadecanoate	9373	9470	4221	15900	2209	6152	7749	6715	6874	2997	2857	14810
D-Ala-D-Ala	24500	29550	39640	35510	14550	26630	24565	27390	17820	15350	24000	29430
Phloretic acid	319900	358300	288600	450200	536400	449400	230700	347500	510200	389100	478200	399300
1-Methyladenine	45080	61790	66500	33290	41410	9024	75970	99160	47430	67490	33630	49770
1-Decanoyl-2-hydroxy-sn-glycero-3-phosphocholine	9836	37520	14309	26850	5705	9042	4165	20094	11660	10420	6655	11240
Leucine	2594000	3710000	1886000	2977000	1209000	711400	3117000	2361000	1346000	5533000	2339000	2111000
vasicine	338600	230900	182300	139600	1089000	70280	844100	187100	103300	485200	77420	94750
Neocryptotanshinone	23410	13230	32150	21035	31985	22925	25120	24330	10320	26380	10890	7762
Acetyl tryptophan	13540	12326	8590	10020	75740	8469	3174	6115	4453	6091	8818	2664
1-Aminocyclopropanecarboxylic acid	363000000	356600000	324800000	331500000	491200000	371700000	444700000	370600000	399500000	417500000	412800000	306800000
Trimethylamine N-oxide	14519	34850	8337	18670	12448	10430	13657	10460	10750	9262	11508	18210
S-Adenosyl-L-homocysteine	62240	269500	40710	139300	22170	9181	74150	132600	43350	11490	123900	69090
Homocysteine	62270	21270	58610	17200	11010	11570	28890	28850	11160	80900	28528	47910
L-Methionine	1820000	5219000	1620000	4619000	902500	1238000	4818000	2844000	1456000	3701000	2865000	1652000
Alpha-Linolenic acid	2617000	2097000	1336000	5929000	748700	541100	3597000	3110000	2043000	722100	1589000	2040000
Spermidine derivative	109600	135200	49500	290000	23300	54720	115200	77400	90670	34500	44970	243500
S-Sulfo-L-cysteine	12850	37410	23450	32910	15322	13383	15210	20040	11950	29470	14810	23580
Selgin C-hexoside derivative	16880	8198	20150	13600	17920	10630	14570	14940	18710	55890	20860	26730
methylApigenin C-hexoside	25650	14820	19780	26000	30570	18640	54610	28880	37820	77060	71520	28540
N-Acetyl-L-methionine	87770	330600	126000	302500	34110	44150	68400	186300	69530	55690	58000	122800
methylApigenin C-pentoside	28650	44100	24730	38240	25630	17120	24256	18910	20470	25729	25180	46380
LPC(1-acyl 18:3)	963300	1761000	740400	1900000	180700	60430	291100	2181000	370400	1205000	396800	1128000
Ferulaldehyde	630300	34270	1116000	198800	389400	142000	1893000	27360	978900	304900	166600	240100
di-C,C-pentosyl-luteolin	4903	41030	15520	20740	18020	6981	46230	12410	9889	83030	36980	36500
DHZROG	14330	10220	5888	9176	2693	3105	4638	9707	3630	7397	8318	2700
LysoPC 20:2 (2n isomer)	36990	18880	19350	30760	2896	4423	4610	37990	9727	18110	9534	11080
(-)-N-[3',4'-Dihydroxy-(E)-cinnamoyl]-L-glutamic acid	1189000	1274000	412400	2717000	118900	206300	1096000	746500	867000	310100	247400	2288000
(-)-Norepinephrine N-hexoside	389900	749300	715600	975500	662500	665900	619600	583700	241900	2560000	1167000	954200
1,3-Dimethyluric Acid	24960	43490	25900	30690	19540	43700	30260	31290	36980	43430	23970	45580
Tussilagone	14836	25260	17283	42630	21760	18470	51530	20380	9327	14130	16550	10290
Octanedioic acid	52140	424400	77780	288400	277500	150700	358100	307900	80090	88750	125900	65950
Maltitol	73260	69100	102000	74870	72040	61940	69160	40700	69760	76570	62690	59710
Isosinensetin	9756	4559	3146	5388	7246	8229	7307	4720	6128	5894	7196	4347
Levodopa	61220	23490	43124	48570	55220	21650	52590	18340	37890	102100	73600	63790
L-Phenylalanine	193800000	223500000	92660000	140500000	168400000	69820000	204500000	169300000	63610000	200700000	129800000	103200000
Nobiletin	47190	50280	67400	38890	137700	58360	61530	53320	54090	50310	56620	73090
Sinensetin	6080	5014	6104	6214	12060	8626	4636	10170	6088	6905	12160	9920
Tangeretin	59220	60390	82550	54020	122200	65460	81170	91040	84400	68620	88370	67030
D-Pyroglutamic acid	4681000	5699000	2970000	6810000	2336000	540319	13580000	3167000	1468000	85670000	8652000	5335000
2-(Dimethylamino)Guanosine	58370	144300	75600	77730	47590	25100	53050	74590	108000	33570	62180	105600
1-Methylnicotinamide	14800	46310	30460	62850	19020	20980	31480	56260	85910	40566	42770	43900
Indole-2-carboxylic acid	72910	81820	100200	72930	104300	108700	265500	86140	131800	242700	192700	137900
5-Hydroxylysine	7343	11850	11450	14750	32770	6483	28640	19000	15467	64470	28670	12990
5-Methyl-dl-tryptophan	23240	46885	50830	50580	76440	7236	104100	51350	33180	134900	19630	10750
5-Methoxyindoleacetic acid	281600	177300	104700	113000	759400	49440	567000	136400	71350	358000	41790	55430
Indole	579700	391600	253500	221200	1598000	113300	1329000	322700	166700	921000	112300	154100
Tartaric acid	1317000	3906000	666000	852000	1226000	682000	1063000	1970000	514300	1174000	146800	241500
Terephthalic acid	1906000	2424000	1901000	2259000	1857000	1887000	2206000	2263000	2186000	1987000	1986000	2236000
Ferulic Acid	36690	61240	36040	80110	38900	38623	68970	48950	35290	56410	27640	65010
O-Acetylserine	141600	169000	120300	135800	58400	35570	123500	164400	121600	111200	131000	128600
Hesperidin	2964	1535	3776	4245	4229	4673	6264	3399	3400	4397	3820	5478
Adipic acid	3552000	6504000	2851000	5010000	2463000	1403000	4980000	4165000	3954000	5018000	5928000	4449000
2-Oxoadipic acid	316300	386000	309900	357400	350800	326100	403000	317200	353800	444200	479800	399200
Sorbitol 6-phosphate	367400	408100	392700	492000	111600	207900	63820	480400	308600	218000	278700	287600
dADP	38320	49350	28410	30720	36810	39490	29960	29170	41490	29610	39570	31470
p-Hydroxy-cinnamic acid	72120	358400	140100	211200	66630	34420	106600	299400	236900	184100	112500	91000
N-Acetylornithine	167400	188800	167000	202300	181400	139900	233300	158900	182700	275700	361400	188000
H-HoArg-OH	23620	17710	14380	26680	14110	13026	19950	11130	9637	44600	34800	38320
D-Glucuronic acid	210310	422500	217500	343050	71400	106300	199000	281200	161600	175944	229800	280000
Ureidosuccinic acid	72300	66860	23270	194700	360900	20130	933900	71850	42470	283900	857600	94370
3-Methyladipic acid	57340	79930	54910	82270	50310	49240	49610	60500	52600	38510	66730	66630

## Sheet: Statistical result
	Compared Samples	Num. of Total Ident.	Num. of Total Sig.	Num. of Sig.Up	Num. of Sig.down
	Chest.vs.Walnut_all	862	9	1	8
	Chest.vs.Farmland_all	862	14	5	9
	Chest.vs.Persim_all	862	5	2	3
	Walnut.vs.Farmland_all	862	58	31	27
	Walnut.vs.Persim_all	862	17	14	3
	Farmland.vs.Persim_all	862	14	5	9

## Sheet: 95 Differential metabolites 
Name	Farmland1	Farmland2	Farmland3	Persim1	Persim2	Persim3	Chest1	Chest2	Chest3	Walnut1	Walnut2	Walnut3
(-)-trans-Carveol	32350	57260	69000	59450	90340	41010	80490	44070	82080	116100	233200	95610
(+)-Tetrandrine	13575	2449	3502	10320	9756	4367	89940	5889	8503	52220	23470	24267
(2S)-2-Isopropylmalate	202200	331000	416000	40300	69158	35710	66021	55600	55350	24260	44800	44380
1,5-Anhydro-D-glucitol	17370	18270	21390	5610	4646	6401	16553	10600	10870	30670	28050	44300
10-Heptadecenoic Acid	40000	33660	43990	39880	51160	29570	50020	27890	25700	25580	26460	31500
2'-Deoxyinosine 5'-phosphate	12580	15690	12650	17580	4161	20020	8673	6123	7830	52310	28000	18080
2-Oxoadipic acid	316300	386000	309900	357400	350800	326100	403000	317200	353800	444200	479800	399200
2-Phenylethyl glucosinolate	25330	20360	26160	19060	2844	3179	2211	24900	13350	2175	4099	4769
2-Phenylethylamine	540800	231000	449900	504100	301200	1048000	1220000	666600	892000	1004000	1840000	743000
3,4',5-Trimethoxy-trans-stilbene	8450	5798	6946	9530	12320	12700	7383	8288	9017	10990	7905	6886
4-Acetamidobutyric Acid	299400	233300	216300	279100	599300	248700	576500	280000	249000	459300	426100	310200
5-Hydroxylysine	7343	11850	11450	14750	32770	6483	28640	19000	15467	64470	28670	12990
5-methoxyindole-3-carbaldehyde	132100	142500	121400	94180	83440	95400	113200	157400	95080	140500	84400	75350
Acetyl tryptophan	13540	12326	8590	10020	75740	8469	3174	6115	4453	6091	8818	2664
Allantoin	600700	603200	495800	414300	382600	416600	526000	553100	422100	723400	791200	672700
Allysine	82870	58300	48500	38134	34042	12880	98790	62240	62720	26550	23550	28820
Apigenin C-pentoside	28590	35200	35920	60330	45670	21160	55490	28680	35050	102500	85360	50360
Asp-phe	277700	477700	337800	329800	81950	112400	46740	302500	232500	149200	74120	125100
Benzamide	78900	36480	85340	66660	51840	172700	191200	104600	138800	161000	291100	125800
Beta 1-Tomatine	156000	463700	319400	853300	912500	152800	1504000	560500	1333000	937710	791890	608430
Bisulfurous Acid	123000	253900	131900	200300	20040	21840	19510	217500	91840	33040	31040	54750
Cellotriose	1953000	1312000	1979600	1330000	1427000	1226000	1148000	1253000	1087000	851300	1031000	1097000
Chelidonic acid	4418000	4650000	4452000	4592000	4005000	3710000	2776000	2353000	3937000	2420000	2638000	2127000
C-hexosyl-luteolin O-hexosyl-O-pentoside	9040	8387	7835	1968	4935	1973	6417	3947	8977	25170	9867	12322
Cinnamic Acid	1109000	1551000	1460000	1916000	2092000	1571000	1915000	1129000	1644000	2163000	2673000	2437000
Citramalate	41260	60300	97340	32800	10780	7088	12920	51800	29600	98040	44030	97200
Coniferin	24600000	22510000	26480000	18980000	24720000	17380000	29220000	25440000	29190000	30850000	26360000	33670000
Cordycepin	1929000	4007000	2733000	2600000	329000	280600	358500	2040000	1006000	538700	552600	1339000
Cytidylic acid	8311	10540	7699	5873	4313	6825	11130	12650	17415	15380	19460	11690
dAMP	140600	91350	131300	168700	65160	123000	131500	71340	32440	643600	286700	190600
Daphnoretin	232700	282330	522900	96680	302800	105300	496600	6527	531000	67490	70960	119400
Deoxyadenosine	3463000	6872000	4895000	421000	565300	442400	2570300	3417000	1768000	889700	923800	1136000
D-Glucarate	43370	43350	45550	50460	39270	43090	54670	54190	53360	46510	45660	51300
di-C,C-pentosyl-luteolin	4903	41030	15520	20740	18020	6981	46230	12410	9889	83030	36980	36500
Diethyl glutarate	1003000	1219000	1376000	1808000	2756000	1800000	1812000	1007000	1975000	2252000	2958000	2689000
Dimethylmalonic acid	2868000	3722000	3026000	3713000	3486000	3021000	3841000	3163000	3419000	4581000	4575000	3806000
DL-threitol	2662000	3130000	3374000	5427000	6450000	4283000	4270000	2600000	4746000	4844000	8059000	6529000
dUMP	125400	124500	105500	71900	73490	72040	55470	55100	69880	50770	46310	82160
Gamma-Solanine	3315000	3252000	2661000	2782000	3051000	3346000	3634000	3485000	4149000	3656000	4605000	3840000
Gentiobiose	341300	304400	323600	238600	165500	177300	202000	273300	323000	375400	163200	235100
Glucosamine	533600	511300	640500	725500	808900	685200	622300	505600	687800	707700	852700	814500
Glucosamine sulfate	731300	700600	781100	943000	1158000	928200	870100	689500	1018000	985100	1279000	1219000
Glutaric Acid	2907000	3375000	3016000	3628000	3303000	2823000	3505000	3189000	3271000	4219000	4087000	3642000
Glycyl-L-leucine	1022000	2097000	1299000	1710000	364700	353600	284900	1284000	759500	404900	342400	705100
Gly-Phe	1251000	2581000	1375000	2105000	411100	471100	255700	1672000	914400	416900	363500	829700
Gly-Tyr-Ala	51580	28490	51230	25480	15320	13640	31364	30430	35420	29370	11380	12100
Guanosine 3',5'-Cyclic Monophosphate	6983	7132	5289	12140	10630	18383	24930	24289	12390	14820	13450	13560
Guanosine 5'-diphosphate	7359	9566	4670	12620	14705	11130	4224	5820	7485	14920	10270	14320
H-HoArg-OH	23620	17710	14380	26680	14110	13026	19950	11130	9637	44600	34800	38320
Homocysteine	62270	21270	58610	17200	11010	11570	28890	28850	11160	80900	28528	47910
H-Trp-NH2.HCl	89570	286200	111900	77920	11490	7026	50490	33810	17050	22750	57140	56910
IAA-Glu	37430	55180	57950	59310	78610	42660	71100	22920	42820	87640	104700	74670
Indole-2-carboxylic acid	72910	81820	100200	72930	104300	108700	265500	86140	131800	242700	192700	137900
Indole-3-acetamide	3564000	2487000	579000	4518000	4294000	631600	14920000	2024000	1380000	17730000	26760000	5678000
Kynurenine	36670	43510	36550	65600	78690	62820	92490	60970	60460	167700	133300	114100
Lactucin	644800	766700	745300	756500	902600	694300	1355000	649000	911900	1611000	1469000	1281000
L-Alanyl-L-leucine	1869700	1251000	1108000	228000	219800	247300	541800	881300	529200	306500	319700	469900
L-Alanyl-L-Phenylalanine	253900	181900	344700	474500	36380	62200	11240	402700	86450	37710	16870	48470
L-Glycyl-L-phenylalanine	1081000	2210000	1215000	1904000	422500	448100	213500	1497000	776800	368000	333700	783200
L-Homocitrulline	135200	141500	93740	82620	66960	17000	43690	60630	79490	69710	130600	127400
L-Kynurenine	99160	113700	38530	52420	58100	25570	111600	99370	28440	509100	196500	105000
L-Leucyl-L-alanine	1787000	2019000	2614000	2614000	252600	424000	106300	2872000	972200	227800	234100	483300
LPC(1-acyl 18:1)	253500	160900	138000	182100	7949	7820	23630	119200	12680	47020	16300	61330
Lumichrome	3209	2178	2709	5769	5077	4513	7804	4700	7606	4992	4540	7228
LysoPC 18:3 (2n isomer)	12970	17180	6272	4938	3712	2150	12650	2300	3287	17990	8141	1242
LysoPC 20:4	25730	16350	17600	18910	7221	6044	5706	7610	7007	7691	7398	9163
Lysope 14:0	28950	52370	22370	100800	5216	1340	3022	57680	8489	5508	6108	17460
Maltopentaose	5845000	4136000	3896000	3727000	2067000	2985000	2209000	4364000	5046000	2001000	1614000	2987000
Manninotriose	39760	43900	44430	40170	74140	44060	29570	48200	46760	28250	27520	35900
Menadione	79720	82300	99110	22500	21460	18640	17450	17100	13240	28010	26000	33480
methylApigenin C-hexoside	25650	14820	19780	26000	30570	18640	54610	28880	37820	77060	71520	28540
Methylguanidine	39500	59990	47370	24360	9113	19320	58300	59400	33797	87610	37520	19730
methylNaringenin C-pentoside	91070	106100	107500	97270	166200	52270	143800	105900	103400	334100	267400	163100
methylQuercetin O-hexoside	351400	459400	370800	643700	453900	366900	470300	481300	444400	604900	540400	703800
Mogroside IVa	14520	9891	10763	14872	1977	5338	8337	1720	6175	21735	21170	61300
Monopalmitin	100200	55130	47120	16550	56460	42690	69480	45000	66780	37770	29940	29970
N', N''-p-hydroxybenxoyl,sinapoylcadaverine	29210	30410	28730	27170	5821	8129	3540	76430	33740	4104	7113	8700
N1-Acetylspermine	91370	104100	68630	91360	40370	47800	37750	81470	91700	50896	26310	31010
N-Acetylphenylalanine	3070	2512	2519	34270	24110	27963	6910	4991	9651	33150	25140	21423
N-Caffeoylagmatine	46950	48300	23140	108400	29080	31030	28990	26590	33480	37450	48570	41630
Octanedioic acid	52140	424400	77780	288400	277500	150700	358100	307900	80090	88750	125900	65950
O-methylnaringenin C-pentoside	73400	86280	91510	97400	119800	73390	124500	41020	120400	290100	148400	174000
O-Phospho-L-Tyrosine	48590	35160	41330	46220	21470	30050	24180	32310	23680	13840	27440	23570
p-Coumaraldehyde	359500	428500	425600	578300	600900	481700	633800	432200	561600	552100	879300	782800
Phenylacetylglutamine	33470	27030	23720	30210	17870	10790	9455	22420	10720	15660	15990	19250
Phe-Phe	47460	36400	98680	78320	13650	15330	7008	79230	16800	10590	7228	18970
Phloretic acid	319900	358300	288600	450200	536400	449400	230700	347500	510200	389100	478200	399300
pterosin A	83340	108100	70290	137900	130800	84210	125200	69880	107700	170800	151200	141700
Pyridoxine di-O-hexoside	49910	56620	81520	94000	191800	178700	61360	50320	56220	98890	143900	69420
Sattabacin	24980	24840	42770	66005	122500	25170	152600	31880	23170	247900	86280	101400
Selgin 5-O-hexoside	239600	265900	287300	467500	217400	292200	408200	330600	302000	354300	363200	328300
Succinic anhydride	4362000	6551000	5441000	6182000	5430000	3639000	7485000	5493000	5685000	12140000	8515000	8307000
Tanshinone II B	173800	131600	164800	259200	217200	138500	167500	168100	194400	226500	215300	260000
Vanillin	39551	37570	37540	45352	47690	23380	32550	27060	31330	44930	30770	19850
VitaMin U	204500	182800	219000	262400	206730	169300	115800	103300	156700	238400	128600	170700
