# Supplementary material for: Insights into the mechanisms of microbiome and metabolome changes mediated by understory interplanting mode in Polygonatum sibiricum
Source: Front Microbiol. 2023 Aug 10;17:1218595. doi: 10.3389/fmicb.2023.1232846 (PMC10449124; doi:10.3389/fmicb.2023.1232846)
Supplement: Supplementary file 8 [file Table_4.XLSX]

## Sheet: FarmlandVSPersim
Taxa	mean(group1)	variance(group1)	standard error(group1)	mean(group2)	variance(group2)	standard error(group2)	p value	q value
k__Fungi;p__Ascomycota;c__Sordariomycetes;o__Microascales;f__Microascaceae;g__Mycochlamys;	0.00167285	9.48912e-08	0.000177849	0.00451353	2.76231e-06	0.000959567	0.0163602	0.382126
k__Fungi;p__Ascomycota;c__Sordariomycetes;o__Glomerellales;f__Plectosphaerellaceae;g__Plectosphaerella;	0.00198322	1.61722e-07	0.000232179	0.00513954	1.14226e-06	0.000617053	0.00455556	0.289414
k__Fungi;p__Ascomycota;c__Sordariomycetes;o__Hypocreales;f__Hypocreales_fam_Incertae_sedis;g__Acremonium;	0.0197112	6.3418e-05	0.00459775	0.00288803	1.10906e-06	0.000608018	0.00905747	0.332638
k__Fungi;p__Ascomycota;c__Sordariomycetes;o__Sordariales;f__Chaetomiaceae;g__Chaetomium;	0.011347	6.29154e-05	0.0045795	0.00206213	2.89738e-08	9.82748e-05	0.0402605	0.393724
k__Fungi;p__Ascomycota;c__Sordariomycetes;o__Chaetosphaeriales;f__Chaetosphaeriaceae;g__Chloridium;	0	0	0	0.00116258	5.48759e-08	0.000135248	0	0
k__Fungi;p__Basidiomycota;c__Agaricomycetes;o__Agaricales;f__Psathyrellaceae;g__Coprinellus;	0.000163076	2.1502e-08	8.46602e-05	0.000973198	2.24734e-07	0.000273699	0.0178506	0.389143
k__Fungi;p__Ascomycota;c__Sordariomycetes;o__Sordariales;f__Chaetomiaceae;g__Zopfiella;	0.00108893	7.09069e-07	0.000486165	0.00608117	1.19591e-05	0.00199659	0.0261456	0.393724
k__Fungi;p__Ascomycota;c__Sordariomycetes;o__Hypocreales;f__Cordycipitaceae;g__Lecanicillium;	0.00604435	2.97774e-06	0.000996283	0.0001999	8.30195e-09	5.26053e-05	0.0023908	0.260598
k__Fungi;p__Ascomycota;c__Sordariomycetes;o__Sordariales;f__Chaetomiaceae;g__Corynascella;	0.00610747	1.85225e-06	0.000785758	0.00339304	3.67336e-06	0.00110655	0.042705	0.393724
k__Fungi;p__Ascomycota;c__Sordariomycetes;o__Coniochaetales;f__Coniochaetaceae;g__Coniochaeta;	0.00140982	1.67799e-06	0.000747883	0.0056235	3.46822e-06	0.00107521	0.0128238	0.35947
k__Fungi;p__Ascomycota;c__Dothideomycetes;o__Pleosporales;f__Pleosporaceae;g__Curvularia;	0.00421894	3.58677e-06	0.00109343	0	0	0	0.00723755	0.332638
k__Fungi;p__Ascomycota;c__Leotiomycetes;o__Helotiales;f__Rutstroemiaceae;g__Lambertella;	0.00255136	3.86572e-06	0.00113515	0.000178858	4.06795e-09	3.68237e-05	0.036433	0.393724
k__Fungi;p__Basidiomycota;c__Tremellomycetes;o__Filobasidiales;f__Filobasidiaceae;g__Naganishia;	0.0027723	3.89934e-06	0.00114008	0.000347195	1.19797e-07	0.000199831	0.0360651	0.393724
k__Fungi;p__Ascomycota;c__Sordariomycetes;o__Sordariales;f__Lasiosphaeriaceae;g__Cercophora;	0.00223046	2.98978e-06	0.000998295	0.0001999	1.10416e-08	6.06674e-05	0.0398927	0.393724
k__Fungi;p__Ascomycota;c__Sordariomycetes;o__Myrmecridiales;f__Myrmecridiaceae;g__Myrmecridium;	0.00232515	1.04165e-06	0.00058925	0.000278808	2.49889e-08	9.12667e-05	0.0101724	0.332638
k__Fungi;p__Ascomycota;c__Eurotiomycetes;o__Chaetothyriales;f__Cyphellophoraceae;g__Cyphellophora;	0.00215156	1.39531e-06	0.000681984	0.000462926	1.69443e-07	0.000237657	0.028433	0.393724
k__Fungi;p__Glomeromycota;c__Paraglomeromycetes;o__Paraglomerales;f__Paraglomeraceae;g__Paraglomus;	0.00193587	1.49643e-06	0.000706264	7.36474e-05	1.57737e-09	2.29301e-05	0.0232261	0.393724
k__Fungi;p__Ascomycota;c__Leotiomycetes;o__Helotiales;f__Helotiales_fam_Incertae_sedis;g__Cadophora;	0.000405061	5.71174e-08	0.000137982	9.46895e-05	1.74341e-09	2.41068e-05	0.0315517	0.393724
k__Fungi;p__Ascomycota;c__Dothideomycetes;o__Pleosporales;f__Lophiostomataceae;g__Lophiostoma;	0.000120992	4.39173e-08	0.000120992	0.000636524	1.41797e-07	0.000217407	0.0379119	0.393724
k__Fungi;p__Ascomycota;c__Sordariomycetes;o__Hypocreales;f__Hypocreales_fam_Incertae_sedis;g__Sarocladium;	0.00191483	2.79526e-07	0.000305247	0.000163076	1.90115e-08	7.96062e-05	0.0034636	0.283149
k__Fungi;p__Ascomycota;c__Dothideomycetes;o__Pleosporales;f__Pleosporaceae;g__Edenia;	0.00108893	7.40451e-07	0.000496807	3.68237e-05	4.06795e-09	3.68237e-05	0.0356973	0.393724
k__Fungi;p__Basidiomycota;c__Agaricomycetes;o__Geastrales;f__Sphaerobolaceae;g__Sphaerobolus;	0.000946895	3.78818e-07	0.000355349	0	0	0	0.0221149	0.393724
k__Fungi;p__Ascomycota;c__Sordariomycetes;o__Sordariales;f__Chaetomiaceae;g__Myceliophthora;	0.000873248	4.18999e-07	0.00037372	8.9429e-05	9.04912e-09	5.49215e-05	0.0371877	0.393724
k__Fungi;p__Ascomycota;c__Sordariomycetes;o__Xylariales;f__Sporocadaceae;g__Neopestalotiopsis;	0	0	0	0.000831163	2.85504e-07	0.000308493	0.020931	0.393724
k__Fungi;p__Ascomycota;c__Dothideomycetes;o__Pleosporales;f__Didymosphaeriaceae;g__Pseudopithomyces;	0.00106789	2.39179e-07	0.000282359	0.000252505	1.91277e-07	0.000252505	0.0334713	0.393724
k__Fungi;p__Ascomycota;c__Sordariomycetes;o__Sordariales;f__Sordariales_fam_Incertae_sedis;g__Remersonia;	7.36474e-05	5.06419e-09	4.1086e-05	0.00069965	1.32582e-07	0.000210224	0.0159923	0.382126
k__Fungi;p__Ascomycota;c__Sordariomycetes;o__Sordariales;f__Lasiosphaeriaceae;g__Immersiella;	0.0001999	2.02567e-08	8.21721e-05	0	0	0	0.0257778	0.393724
k__Fungi;p__Ascomycota;c__Sordariomycetes;o__Magnaporthales;f__Magnaporthaceae;g__Mycoleptodiscus;	0.000263026	5.71174e-08	0.000137982	0.000720692	5.5623e-09	4.30593e-05	0.0131916	0.35947
k__Fungi;p__Basidiomycota;c__Agaricomycetes;o__Corticiales;f__Corticiaceae;g__Laetisaria;	0	0	0	0.000462926	1.62967e-07	0.000233072	0.0445862	0.393724
k__Fungi;p__Ascomycota;c__Sordariomycetes;o__Hypocreales;f__Hypocreales_fam_Incertae_sedis;g__Fusariella;	3.15632e-05	1.74341e-09	2.41068e-05	9.46895e-05	7.47175e-10	1.57816e-05	0.0322452	0.393724
k__Fungi;p__Ascomycota;c__Dothideomycetes;o__Pleosporales;f__Phaeosphaeriaceae;g__Wojnowiciella;	0.000362976	3.08832e-08	0.000101461	0	0	0	0.00942529	0.332638
k__Fungi;p__Basidiomycota;c__Microbotryomycetes;o__Microbotryomycetes_ord_Incertae_sedis;f__Chrysozymaceae;g__Udeniozyma;	0.000236724	3.68606e-08	0.000110846	0	0	0	0.034249	0.393724
k__Fungi;p__Ascomycota;c__Dothideomycetes;o__Pleosporales;f__Didymosphaeriaceae;g__Paraphaeosphaeria;	0	0	0	5.78658e-05	2.5736e-09	2.92894e-05	0.0469579	0.393724
k__Fungi;p__Ascomycota;c__Eurotiomycetes;o__Onygenales;f__Onygenales_fam_Incertae_sedis;g__Chrysosporium;	1.57816e-05	7.47175e-10	1.57816e-05	0.000136774	9.04912e-09	5.49215e-05	0.0349425	0.393724
k__Fungi;p__Ascomycota;c__Saccharomycetes;o__Saccharomycetales;f__Saccharomycetales_fam_Incertae_sedis;g__Candida;	0.000241984	3.07172e-09	3.19985e-05	0	0	0	0.000367816	0.0601379
k__Fungi;p__Ascomycota;c__Dothideomycetes;o__Pleosporales;f__Didymosphaeriaceae;g__Paraconiothyrium;	1.05211e-05	3.32078e-10	1.05211e-05	0.000173597	1.96756e-08	8.09848e-05	0.0430728	0.393724
k__Fungi;p__Basidiomycota;c__Agaricomycetes;o__Agaricales;f__Inocybaceae;g__Inocybe;	0.000189379	5.23023e-09	4.17541e-05	0	0	0	0.00531034	0.289414
k__Fungi;p__Ascomycota;c__Dothideomycetes;o__Pleosporales;f__Leptosphaeriaceae;g__Leptosphaeria;	0	0	0	5.78658e-05	2.5736e-09	2.92894e-05	0.0469579	0.393724

## Sheet: FarmlandVSWalnut
Taxa	mean(group1)	variance(group1)	standard error(group1)	mean(group2)	variance(group2)	standard error(group2)	p value	q value
k__Fungi;p__Mortierellomycota;c__Mortierellomycetes;o__Mortierellales;f__Mortierellaceae;g__Mortierella;	0.0554354	0.000124347	0.00643809	0.124022	4.09219e-05	0.00369332	0.000340909	0.111477
k__Fungi;p__Ascomycota;c__Sordariomycetes;o__Hypocreales;f__Clavicipitaceae;g__Metarhizium;	0.0142192	0.000105087	0.00591854	0.00221994	2.88816e-06	0.000981184	0.0404508	0.42669
k__Fungi;p__Ascomycota;c__Sordariomycetes;o__Chaetosphaeriales;f__Chaetosphaeriaceae;g__Chloridium;	0	0	0	0.00208843	2.15045e-06	0.000846651	0.0263939	0.382171
k__Fungi;p__Ascomycota;c__Dothideomycetes;o__Pleosporales;f__Sporormiaceae;g__Preussia;	0.000336674	7.72911e-08	0.000160511	0.00175702	9.31561e-07	0.000557244	0.0268144	0.382171
k__Fungi;p__Ascomycota;c__Sordariomycetes;o__Hypocreales;f__Hypocreaceae;g__Monocillium;	0.00133091	7.11892e-07	0.000487132	0.0097688	1.20148e-05	0.00200123	0.00806818	0.328781
k__Fungi;p__Ascomycota;c__Sordariomycetes;o__Glomerellales;f__Plectosphaerellaceae;g__Gibellulopsis;	0.00105737	1.31802e-06	0.000662826	0.00643363	9.91759e-06	0.0018182	0.0205909	0.374068
k__Fungi;p__Ascomycota;c__Sordariomycetes;o__Sordariales;f__Chaetomiaceae;g__Trichocladium;	0.000689129	1.83639e-07	0.000247413	0.00559194	6.22181e-06	0.00144012	0.0140985	0.328781
k__Fungi;p__Ascomycota;c__Sordariomycetes;o__Hypocreales;f__Cordycipitaceae;g__Lecanicillium;	0.00603909	2.92627e-06	0.000987635	0.000241984	1.02944e-08	5.85788e-05	0.00343939	0.276216
k__Fungi;p__Ascomycota;c__Sordariomycetes;o__Sordariales;f__Chaetomiaceae;g__Corynascella;	0.00611799	1.86927e-06	0.00078936	0.00249349	3.81308e-07	0.000356515	0.00725379	0.328781
k__Fungi;p__Ascomycota;c__Dothideomycetes;o__Pleosporales;f__Pleosporaceae;g__Curvularia;	0.00421368	3.67685e-06	0.00110708	0.000136774	1.62718e-08	7.36474e-05	0.0101288	0.328781
k__Fungi;p__Ascomycota;c__Leotiomycetes;o__Helotiales;f__Rutstroemiaceae;g__Lambertella;	0.00256714	3.92574e-06	0.00114393	0.000115732	1.07925e-09	1.89671e-05	0.0333674	0.389684
k__Fungi;p__Ascomycota;c__Leotiomycetes;o__Helotiales;f__Helotiaceae;g__Tetracladium;	0.000641784	9.57214e-08	0.000178626	0.0031458	1.44512e-06	0.000694051	0.0132386	0.328781
k__Fungi;p__Ascomycota;c__Sordariomycetes;o__Microascales;f__Microascaceae;g__Kernia;	0.00029985	9.04082e-08	0.000173597	0.00236724	1.34566e-06	0.000669742	0.0156667	0.328781
k__Fungi;p__Ascomycota;c__Sordariomycetes;o__Myrmecridiales;f__Myrmecridiaceae;g__Myrmecridium;	0.00231463	1.03268e-06	0.000586708	0.000631263	5.18041e-08	0.000131408	0.0190644	0.366709
k__Fungi;p__Ascomycota;c__Eurotiomycetes;o__Chaetothyriales;f__Cyphellophoraceae;g__Cyphellophora;	0.0021463	1.42436e-06	0.000689049	0.000652305	1.16144e-07	0.000196761	0.0351932	0.396833
k__Fungi;p__Glomeromycota;c__Paraglomeromycetes;o__Paraglomerales;f__Paraglomeraceae;g__Paraglomus;	0.00193061	1.5044e-06	0.000708142	7.36474e-05	4.31701e-09	3.79342e-05	0.0233409	0.382171
k__Fungi;p__Ascomycota;c__Sordariomycetes;o__Glomerellales;f__Plectosphaerellaceae;g__Lectera;	0.000405061	2.62341e-08	9.35132e-05	0.00118362	1.46695e-07	0.00022113	0.0145189	0.328781
k__Fungi;p__Calcarisporiellomycota;c__Calcarisporiellomycetes;o__Calcarisporiellales;f__Calcarisporiellaceae;g__Calcarisporiella;	0.000773298	1.38476e-07	0.000214846	0	0	0	0.0117121	0.328781
k__Fungi;p__Ascomycota;c__Eurotiomycetes;o__Chaetothyriales;f__Herpotrichiellaceae;g__Cladophialophora;	8.41684e-05	1.42793e-08	6.89912e-05	0.000573398	1.66952e-07	0.000235904	0.0484545	0.440129
k__Fungi;p__Basidiomycota;c__Agaricomycetes;o__Geastrales;f__Sphaerobolaceae;g__Sphaerobolus;	0.000952156	3.72923e-07	0.000352573	3.15632e-05	2.9887e-09	3.15632e-05	0.0237614	0.382171
k__Fungi;p__Ascomycota;c__Dothideomycetes;o__Pleosporales;f__Leptosphaeriaceae;g__Plenodomus;	0.00029985	2.91398e-08	9.8556e-05	0.000673348	4.64079e-08	0.000124376	0.0280492	0.382171
k__Fungi;p__Ascomycota;c__Dothideomycetes;o__Pleosporales;f__Thyridariaceae;g__Roussoella;	2.10421e-05	1.32831e-09	2.10421e-05	0.000715432	1.63963e-07	0.000233783	0.0160871	0.328781
k__Fungi;p__Ascomycota;c__Sordariomycetes;o__Sordariales;f__Lasiosphaeriaceae;g__Apodus;	0	0	0	0.0005997	2.33368e-07	0.000278907	0.0325265	0.389684
k__Fungi;p__Ascomycota;c__Sordariomycetes;o__Sordariales;f__Lasiosphaeriaceae;g__Podospora;	3.15632e-05	7.47175e-10	1.57816e-05	0.000636524	2.57111e-07	0.000292752	0.0374621	0.408337
k__Fungi;p__Ascomycota;c__Sordariomycetes;o__Glomerellales;f__Glomerellaceae;g__Colletotrichum;	1.57816e-05	7.47175e-10	1.57816e-05	0.000520792	1.46695e-07	0.00022113	0.0303561	0.389684
k__Fungi;p__Ascomycota;c__Sordariomycetes;o__Phomatosporales;f__Phomatosporaceae;g__Phomatospora;	1.05211e-05	3.32078e-10	1.05211e-05	0.000273547	5.18872e-08	0.000131513	0.0453598	0.431258
k__Fungi;p__Ascomycota;c__Sordariomycetes;o__Hypocreales;f__Nectriaceae;g__Ilyonectria;	0.000142034	6.97363e-09	4.82135e-05	0.000768037	2.997e-08	9.995e-05	0.00422348	0.276216
k__Fungi;p__Ascomycota;c__Sordariomycetes;o__Hypocreales;f__Clavicipitaceae;g__Metacordyceps;	0	0	0	0.000505011	1.2951e-08	6.5704e-05	0.00152273	0.165977
k__Fungi;p__Ascomycota;c__Dothideomycetes;o__Pleosporales;f__Phaeosphaeriaceae;g__Wojnowiciella;	0.000368237	3.02191e-08	0.000100364	1.05211e-05	3.32078e-10	1.05211e-05	0.0124735	0.328781
k__Fungi;p__Ascomycota;c__Sordariomycetes;o__Hypocreales;f__Stachybotryaceae;g__Striatibotrys;	4.73447e-05	6.72458e-09	4.73447e-05	0.00029459	2.62341e-08	9.35132e-05	0.0276288	0.382171
k__Fungi;p__Ascomycota;c__Leotiomycetes;o__Helotiales;f__Helotiaceae;g__Helicodendron;	0	0	0	0.000226203	3.8438e-08	0.000113193	0.0438674	0.431258
k__Fungi;p__Ascomycota;c__Saccharomycetes;o__Saccharomycetales;f__Saccharomycetales_fam_Incertae_sedis;g__Candida;	0.000241984	2.5736e-09	2.92894e-05	0	0	0	0.000761364	0.124483
k__Fungi;p__Basidiomycota;c__Agaricomycetes;o__Agaricales;f__Inocybaceae;g__Inocybe;	0.0001999	6.30948e-09	4.58602e-05	0	0	0	0.00646212	0.328781
k__Fungi;p__Ascomycota;c__Dothideomycetes;o__Pleosporales;f__Leptosphaeriaceae;g__Leptosphaeria;	0	0	0	0.000110471	9.21516e-09	5.54231e-05	0.0461591	0.431258
k__Fungi;p__Ascomycota;c__Pezizomycetes;o__Pezizales;f__Pyronemataceae;g__Geopora;	0	0	0	2.10421e-05	3.32078e-10	1.05211e-05	0.042375	0.431258
Others	0.323659	0.0181887	0.0778646	0.155933	9.39153e-05	0.00559509	0.032947	0.389684

## Sheet: ChestVSFarmland
Taxa	mean(group1)	variance(group1)	standard error(group1)	mean(group2)	variance(group2)	standard error(group2)	p value	q value
k__Fungi;p__Ascomycota;c__Sordariomycetes;o__Hypocreales;f__Nectriaceae;g__Gibberella;	0.031721	5.21576e-05	0.00416963	0.0182593	4.41404e-05	0.00383581	0.0286357	0.43661
k__Fungi;p__Ascomycota;c__Sordariomycetes;o__Glomerellales;f__Plectosphaerellaceae;g__Plectosphaerella;	0.00367185	1.44512e-06	0.000694051	0.00196744	1.50016e-07	0.000223619	0.0302674	0.43661
k__Fungi;p__Ascomycota;c__Sordariomycetes;o__Sordariales;f__Chaetomiaceae;g__Pseudothielavia;	0.000768037	2.0979e-07	0.000264443	0.0198848	0.000230713	0.00876951	0.0360504	0.43661
k__Fungi;p__Ascomycota;c__Sordariomycetes;o__Hypocreales;f__Hypocreales_fam_Incertae_sedis;g__Acremonium;	0.00161498	8.86233e-07	0.000543517	0.0197007	6.31339e-05	0.00458744	0.00960853	0.320432
k__Fungi;p__Ascomycota;c__Sordariomycetes;o__Hypocreales;f__Clavicipitaceae;g__Metarhizium;	0.00144665	6.13514e-08	0.000143005	0.0142087	0.000105221	0.00592231	0.037969	0.441201
k__Fungi;p__Basidiomycota;c__Agaricomycetes;o__Cantharellales;f__Cantharellales_fam_Incertae_sedis;g__Minimedusa;	0.00188327	1.38485e-06	0.000679423	0.000352455	1.6496e-07	0.000234492	0.0391279	0.441201
k__Fungi;p__Ascomycota;c__Sordariomycetes;o__Sordariales;f__Chaetomiaceae;g__Chaetomium;	0.00126779	5.04426e-07	0.000410051	0.0113838	6.3117e-05	0.00458683	0.0348837	0.43661
k__Fungi;p__Ascomycota;c__Dothideomycetes;o__Pleosporales;f__Sporormiaceae;g__Preussia;	0.0016255	4.2838e-08	0.000119496	0.000347195	9.28988e-08	0.000175972	0.00242636	0.264473
k__Fungi;p__Ascomycota;c__Eurotiomycetes;o__Eurotiales;f__Aspergillaceae;g__Aspergillus;	0.000857466	2.03564e-07	0.000260489	0.00393487	8.67304e-07	0.000537682	0.00472093	0.308749
k__Fungi;p__Ascomycota;c__Sordariomycetes;o__Hypocreales;f__Cordycipitaceae;g__Lecanicillium;	0.00089429	1.18186e-06	0.000627658	0.00605487	2.94943e-06	0.000991536	0.00786822	0.320432
k__Fungi;p__Ascomycota;c__Sordariomycetes;o__Sordariales;f__Chaetomiaceae;g__Corynascella;	0.00110997	1.38559e-07	0.00021491	0.00610747	1.85225e-06	0.000785758	0.00202326	0.264473
k__Fungi;p__Ascomycota;c__Dothideomycetes;o__Pleosporales;f__Pleosporaceae;g__Curvularia;	0.000205161	1.66869e-08	7.45809e-05	0.00421368	3.64721e-06	0.0011026	0.0126938	0.345906
k__Fungi;p__Basidiomycota;c__Tremellomycetes;o__Filobasidiales;f__Filobasidiaceae;g__Filobasidium;	0.00029985	3.23776e-09	3.2852e-05	6.31263e-05	1.19548e-08	6.31263e-05	0.0149922	0.350176
k__Fungi;p__Ascomycota;c__Leotiomycetes;o__Helotiales;f__Rutstroemiaceae;g__Lambertella;	5.78658e-05	3.07172e-09	3.19985e-05	0.0025461	3.87543e-06	0.00113658	0.0352868	0.43661
k__Fungi;p__Ascomycota;c__Sordariomycetes;o__Microascales;f__Microascaceae;g__Kernia;	0.0019464	3.37806e-07	0.000335562	0.00029459	8.50119e-08	0.000168337	0.00746512	0.320432
k__Fungi;p__Ascomycota;c__Sordariomycetes;o__Myrmecridiales;f__Myrmecridiaceae;g__Myrmecridium;	0.000136774	3.32078e-10	1.05211e-05	0.00231989	9.95486e-07	0.000576046	0.010376	0.320432
k__Fungi;p__Ascomycota;c__Eurotiomycetes;o__Chaetothyriales;f__Cyphellophoraceae;g__Cyphellophora;	0.000362976	7.19779e-08	0.000154896	0.00214103	1.36741e-06	0.000675133	0.0240891	0.400448
k__Fungi;p__Glomeromycota;c__Paraglomeromycetes;o__Paraglomerales;f__Paraglomeraceae;g__Paraglomus;	4.20842e-05	5.31324e-09	4.20842e-05	0.0019464	1.46305e-06	0.000698344	0.0206085	0.400448
k__Fungi;p__Ascomycota;c__Leotiomycetes;o__Helotiales;f__Helotiales_fam_Incertae_sedis;g__Cadophora;	9.46895e-05	8.9661e-09	5.4669e-05	0.000410321	5.00607e-08	0.000129178	0.0329961	0.43661
k__Fungi;p__Ascomycota;c__Sordariomycetes;o__Hypocreales;f__Hypocreales_fam_Incertae_sedis;g__Sarocladium;	0.000220942	4.95626e-08	0.000128534	0.00191483	2.65579e-07	0.000297534	0.00431783	0.308749
k__Fungi;p__Calcarisporiellomycota;c__Calcarisporiellomycetes;o__Calcarisporiellales;f__Calcarisporiellaceae;g__Calcarisporiella;	6.31263e-05	3.23776e-09	3.2852e-05	0.000778558	1.32084e-07	0.000209828	0.0142248	0.350176
k__Fungi;p__Ascomycota;c__Sordariomycetes;o__Sordariales;f__Lasiosphaeriaceae;g__Cladorrhinum;	5.26053e-05	5.81136e-10	1.3918e-05	0	0	0	0.0107791	0.320432
k__Fungi;p__Basidiomycota;c__Agaricomycetes;o__Geastrales;f__Sphaerobolaceae;g__Sphaerobolus;	3.68237e-05	4.06795e-09	3.68237e-05	0.000941634	3.67693e-07	0.000350092	0.023686	0.400448
k__Fungi;p__Ascomycota;c__Dothideomycetes;o__Pleosporales;f__Didymosphaeriaceae;g__Pseudopithomyces;	0.000184118	1.01699e-07	0.000184118	0.00106789	2.39179e-07	0.000282359	0.0217907	0.400448
k__Fungi;p__Ascomycota;c__Sordariomycetes;o__Sordariales;f__Lasiosphaeriaceae;g__Immersiella;	2.10421e-05	1.32831e-09	2.10421e-05	0.000205161	1.81813e-08	7.78487e-05	0.032593	0.43661
k__Fungi;p__Ascomycota;c__Sordariomycetes;o__Hypocreales;f__Nectriaceae;g__Ilyonectria;	0.000510271	5.61212e-08	0.000136774	0.000136774	7.55477e-09	5.01822e-05	0.0244922	0.400448
k__Fungi;p__Ascomycota;c__Saccharomycetes;o__Saccharomycetales;f__Saccharomycetales_fam_Incertae_sedis;g__Candida;	0	0	0	0.000236724	3.23776e-09	3.2852e-05	0.000782946	0.256023
k__Fungi;p__Basidiomycota;c__Agaricomycetes;o__Agaricales;f__Inocybaceae;g__Inocybe;	0	0	0	0.000205161	6.22646e-09	4.55575e-05	0.00671705	0.320432
k__Fungi;p__Ascomycota;c__Sordariomycetes;o__Microascales;f__Microascaceae;g__Pseudallescheria;	0	0	0	0.000115732	4.31701e-09	3.79342e-05	0.0164651	0.35894
k__Fungi;p__Ascomycota;c__Dothideomycetes;o__Pleosporales;f__Pleosporaceae;g__Pyrenophora;	6.31263e-05	2.9887e-09	3.15632e-05	0	0	0	0.0457054	0.467052
k__Fungi;p__Ascomycota;c__Sordariomycetes;o__Xylariales;f__Xylariaceae;g__Calceomyces;	0	0	0	3.15632e-05	7.47175e-10	1.57816e-05	0.0457054	0.467052
k__Fungi;p__Ascomycota;c__Sordariomycetes;o__Chaetosphaeriales;f__Chaetosphaeriaceae;g__Chaetosphaeria;	0	0	0	3.15632e-05	7.47175e-10	1.57816e-05	0.0457054	0.467052

## Sheet: ChestVSPersim
Taxa	mean(group1)	variance(group1)	standard error(group1)	mean(group2)	variance(group2)	standard error(group2)	p value	q value
k__Fungi;p__Chytridiomycota;c__Rhizophlyctidomycetes;o__Rhizophlyctidales;f__Rhizophlyctidaceae;g__Rhizophlyctis;	0.000725953	1.5865e-07	0.000229964	0.00555512	1.01387e-05	0.00183836	0.019608	0.61808
k__Fungi;p__Ascomycota;c__Sordariomycetes;o__Sordariales;f__Chaetomiaceae;g__Zopfiella;	0.00108893	9.22263e-07	0.000554456	0.00608643	1.1795e-05	0.00198284	0.024572	0.61808
k__Fungi;p__Basidiomycota;c__Agaricomycetes;o__Geastrales;f__Geastraceae;g__Geastrum;	7.89079e-05	2.49058e-10	9.1115e-06	0	0	0	0.000816	0.266832
k__Fungi;p__Ascomycota;c__Sordariomycetes;o__Sordariales;f__Chaetomiaceae;g__Corynascella;	0.00112049	1.51178e-07	0.000224483	0.0033983	3.69661e-06	0.00111005	0.04176	0.720082
k__Fungi;p__Ascomycota;c__Sordariomycetes;o__Coniochaetales;f__Coniochaetaceae;g__Coniochaeta;	0.000447145	5.5623e-09	4.30593e-05	0.00561824	3.49753e-06	0.00107974	0.0042	0.4578
k__Fungi;p__Ascomycota;c__Dothideomycetes;o__Pleosporales;f__Pleosporaceae;g__Curvularia;	0.00019464	1.30341e-08	6.59142e-05	0	0	0	0.01326	0.61808
k__Fungi;p__Basidiomycota;c__Tremellomycetes;o__Filobasidiales;f__Filobasidiaceae;g__Filobasidium;	0.00029985	1.74341e-09	2.41068e-05	5.78658e-05	3.07172e-09	3.19985e-05	0.002732	0.446682
k__Fungi;p__Ascomycota;c__Leotiomycetes;o__Helotiales;f__Rutstroemiaceae;g__Lambertella;	5.78658e-05	3.07172e-09	3.19985e-05	0.000178858	3.56984e-09	3.44956e-05	0.02108	0.61808
k__Fungi;p__Ascomycota;c__Sordariomycetes;o__Microascales;f__Microascales_fam_Incertae_sedis;g__Doratomyces;	0.00264078	3.86099e-06	0.00113446	0.000268287	5.40457e-08	0.000134221	0.037316	0.720082
k__Fungi;p__Ascomycota;c__Dothideomycetes;o__Pleosporales;f__Phaeosphaeriaceae;g__Setophoma;	0.000252505	5.40457e-08	0.000134221	0.000810121	1.34575e-07	0.000211797	0.03118	0.720082
k__Fungi;p__Ascomycota;c__Dothideomycetes;o__Pleosporales;f__Lophiostomataceae;g__Lophiostoma;	0.000131513	1.25359e-08	6.46424e-05	0.000647045	1.19797e-07	0.000199831	0.023752	0.61808
k__Fungi;p__Ascomycota;c__Dothideomycetes;o__Pleosporales;f__Pleosporaceae;g__Edenia;	0.000184118	1.10416e-08	6.06674e-05	3.68237e-05	4.06795e-09	3.68237e-05	0.037644	0.720082
k__Fungi;p__Ascomycota;c__Sordariomycetes;o__Hypocreales;f__Nectriaceae;g__Lasionectria;	0.000878508	2.62591e-07	0.000295855	0.000120992	1.15397e-08	6.20207e-05	0.02306	0.61808
k__Fungi;p__Ascomycota;c__Sordariomycetes;o__Xylariales;f__Sporocadaceae;g__Neopestalotiopsis;	0	0	0	0.000825903	3.03934e-07	0.000318295	0.020344	0.61808
k__Fungi;p__Ascomycota;c__Dothideomycetes;o__Venturiales;f__Sympoventuriaceae;g__Scolecobasidium;	8.9429e-05	6.55854e-09	4.67566e-05	0.000352455	7.55477e-09	5.01822e-05	0.008296	0.542558
k__Fungi;p__Basidiomycota;c__Tremellomycetes;o__Tremellales;f__Bulleribasidiaceae;g__Vishniacozyma;	0.000173597	7.47175e-10	1.57816e-05	4.73447e-05	2.24153e-09	2.73345e-05	0.007604	0.542558
k__Fungi;p__Ascomycota;c__Sordariomycetes;o__Magnaporthales;f__Magnaporthaceae;g__Mycoleptodiscus;	0.000331413	5.67853e-08	0.000137581	0.000731213	6.06042e-09	4.4946e-05	0.014748	0.61808
k__Fungi;p__Ascomycota;c__Dothideomycetes;o__Pleosporales;f__Lentitheciaceae;g__Poaceascoma;	0	0	0	8.41684e-05	5.31324e-09	4.20842e-05	0.047308	0.720082
k__Fungi;p__Ascomycota;c__Dothideomycetes;o__Pleosporales;f__Didymosphaeriaceae;g__Paraconiothyrium;	0	0	0	0.000178858	2.05058e-08	8.26757e-05	0.033768	0.720082
k__Fungi;p__Ascomycota;c__Sordariomycetes;o__Microascales;f__Microascaceae;g__Pseudallescheria;	0	0	0	7.36474e-05	4.06795e-09	3.68237e-05	0.042088	0.720082
k__Fungi;p__Ascomycota;c__Sordariomycetes;o__Xylariales;f__Sporocadaceae;g__Adisciso;	8.9429e-05	6.06042e-09	4.4946e-05	0	0	0	0.048868	0.720082

## Sheet: ChestVSWalnut
Taxa	mean(group1)	variance(group1)	standard error(group1)	mean(group2)	variance(group2)	standard error(group2)	p value	q value
k__Fungi;p__Ascomycota;c__Sordariomycetes;o__Sordariales;f__Chaetomiaceae;g__Pseudothielavia;	0.000762777	2.09541e-07	0.000264286	0.00406113	7.07633e-06	0.00153583	0.0401357	0.67413
k__Fungi;p__Ascomycota;c__Sordariomycetes;o__Hypocreales;f__Hypocreales_fam_Incertae_sedis;g__Acremonium;	0.00163076	8.44391e-07	0.000530531	0.0130251	7.20185e-06	0.00154939	0.00232946	0.444238
k__Fungi;p__Ascomycota;c__Sordariomycetes;o__Sordariales;f__Chaetomiaceae;g__Chaetomium;	0.00128357	5.04426e-07	0.000410051	0.00367711	1.90604e-06	0.000797087	0.0219264	0.67413
k__Fungi;p__Ascomycota;c__Sordariomycetes;o__Hypocreales;f__Hypocreaceae;g__Monocillium;	0.00107841	1.90862e-07	0.000252231	0.00976354	1.19673e-05	0.00199728	0.00607752	0.545507
k__Fungi;p__Ascomycota;c__Sordariomycetes;o__Sordariales;f__Chaetomiaceae;g__Trichocladium;	0.000526053	2.05556e-07	0.000261761	0.0055972	6.2644e-06	0.00144504	0.0108023	0.559304
k__Fungi;p__Ascomycota;c__Sordariomycetes;o__Sordariales;f__Chaetomiaceae;g__Corynascella;	0.00111523	1.44786e-07	0.000219686	0.00248823	3.76659e-07	0.000354335	0.0119729	0.559304
k__Fungi;p__Kickxellomycota;c__Kickxellomycetes;o__Kickxellales;f__Kickxellaceae;g__Ramicandelaber;	0	0	0	0.000105211	4.06795e-09	3.68237e-05	0.0188643	0.67413
k__Fungi;p__Ascomycota;c__Sordariomycetes;o__Myrmecridiales;f__Myrmecridiaceae;g__Myrmecridium;	0.000131513	5.81136e-10	1.3918e-05	0.000626003	5.08909e-08	0.000130245	0.00834109	0.545507
k__Fungi;p__Ascomycota;c__Dothideomycetes;o__Pleosporales;f__Phaeosphaeriaceae;g__Paraphoma;	0.000668087	1.65458e-07	0.000234846	0.00133617	9.57214e-08	0.000178626	0.0342868	0.67413
k__Fungi;p__Ascomycota;c__Dothideomycetes;o__Pleosporales;f__Phaeosphaeriaceae;g__Phaeosphaeria;	3.68237e-05	4.06795e-09	3.68237e-05	0.000142034	2.24153e-09	2.73345e-05	0.0335233	0.67413
k__Fungi;p__Ascomycota;c__Dothideomycetes;o__Pleosporales;f__Leptosphaeriaceae;g__Plenodomus;	9.995e-05	1.05435e-08	5.92831e-05	0.000662826	5.40457e-08	0.000134221	0.00726744	0.545507
k__Fungi;p__Ascomycota;c__Sordariomycetes;o__Sordariales;f__Lasiosphaeriaceae;g__Apodus;	1.05211e-05	3.32078e-10	1.05211e-05	0.000604961	2.39428e-07	0.000282506	0.0405233	0.67413
k__Fungi;p__Ascomycota;c__Sordariomycetes;o__Sordariales;f__Lasiosphaeriaceae;g__Podospora;	3.15632e-05	2.9887e-09	3.15632e-05	0.000636524	2.57111e-07	0.000292752	0.0409109	0.67413
k__Fungi;p__Ascomycota;c__Dothideomycetes;o__Venturiales;f__Sympoventuriaceae;g__Scolecobasidium;	9.46895e-05	8.9661e-09	5.4669e-05	0.000657566	1.41797e-07	0.000217407	0.0259264	0.67413
k__Fungi;p__Ascomycota;c__Sordariomycetes;o__Hypocreales;f__Clavicipitaceae;g__Metacordyceps;	0	0	0	0.00049975	1.65209e-08	7.42089e-05	0.00271705	0.444238
k__Fungi;p__Ascomycota;c__Sordariomycetes;o__Hypocreales;f__Stachybotryaceae;g__Striatibotrys;	6.31263e-05	3.23776e-09	3.2852e-05	0.000273547	2.05058e-08	8.26757e-05	0.0297442	0.67413
k__Fungi;p__Ascomycota;c__Pezizomycetes;o__Pezizales;f__Pyronemataceae;g__Geopora;	0	0	0	2.10421e-05	3.32078e-10	1.05211e-05	0.0439496	0.67413

## Sheet: WalnutVSPersim
Taxa	mean(group1)	variance(group1)	standard error(group1)	mean(group2)	variance(group2)	standard error(group2)	p value	q value
k__Fungi;p__Mortierellomycota;c__Mortierellomycetes;o__Mortierellales;f__Mortierellaceae;g__Mortierella;	0.124022	4.05443e-05	0.00367624	0.0657513	0.000751443	0.0158266	0.0105136	0.490341
k__Fungi;p__Basidiomycota;c__Tremellomycetes;o__Cystofilobasidiales;f__Mrakiaceae;g__Tausonia;	0.0181488	1.07364e-05	0.00189177	0.0320156	2.529e-05	0.00290344	0.00833074	0.454025
k__Fungi;p__Ascomycota;c__Sordariomycetes;o__Hypocreales;f__Hypocreales_fam_Incertae_sedis;g__Acremonium;	0.0130356	7.25532e-06	0.00155513	0.00291433	1.1871e-06	0.000629046	0.00328794	0.454025
k__Fungi;p__Ascomycota;c__Sordariomycetes;o__Sordariales;f__Chaetomiaceae;g__Chaetomium;	0.00367185	1.99479e-06	0.000815433	0.00205687	2.997e-08	9.995e-05	0.0485097	0.591607
k__Fungi;p__Ascomycota;c__Sordariomycetes;o__Hypocreales;f__Hypocreaceae;g__Monocillium;	0.00977406	1.20271e-05	0.00200226	0.00433994	1.07982e-05	0.00189721	0.0477743	0.591607
k__Fungi;p__Chytridiomycota;c__Rhizophlyctidomycetes;o__Rhizophlyctidales;f__Rhizophlyctidaceae;g__Rhizophlyctis;	0.00144138	3.21368e-07	0.000327296	0.00554986	1.00762e-05	0.00183269	0.0334553	0.591607
k__Fungi;p__Ascomycota;c__Orbiliomycetes;o__Orbiliales;f__Orbiliaceae;g__Arthrobotrys;	0.000636524	1.5699e-07	0.000228757	0.00393487	7.48678e-06	0.00157974	0.0381051	0.591607
k__Fungi;p__Ascomycota;c__Sordariomycetes;o__Sordariales;f__Chaetomiaceae;g__Trichocladium;	0.00558142	6.21459e-06	0.00143928	0.000536574	2.89157e-07	0.00031046	0.0119961	0.490341
k__Fungi;p__Ascomycota;c__Sordariomycetes;o__Coniochaetales;f__Coniochaetaceae;g__Coniochaeta;	0.000941634	1.9933e-07	0.000257766	0.00563403	3.46864e-06	0.00107527	0.00655642	0.454025
k__Fungi;p__Basidiomycota;c__Tremellomycetes;o__Filobasidiales;f__Filobasidiaceae;g__Naganishia;	0.00151503	9.93743e-08	0.000182002	0.000357716	1.22122e-07	0.00020176	0.0062179	0.454025
k__Fungi;p__Kickxellomycota;c__Kickxellomycetes;o__Kickxellales;f__Kickxellaceae;g__Ramicandelaber;	0.000110471	7.72081e-09	5.07307e-05	0	0	0	0.0348327	0.591607
k__Fungi;p__Ascomycota;c__Sordariomycetes;o__Myrmecridiales;f__Myrmecridiaceae;g__Myrmecridium;	0.000631263	5.18041e-08	0.000131408	0.000268287	2.31624e-08	8.78681e-05	0.0315292	0.591607
k__Fungi;p__Ascomycota;c__Sordariomycetes;o__Hypocreales;f__Nectriaceae;g__Lasionectria;	0.000410321	1.22039e-08	6.37805e-05	0.000120992	1.15397e-08	6.20207e-05	0.0144669	0.525632
k__Fungi;p__Ascomycota;c__Sordariomycetes;o__Xylariales;f__Sporocadaceae;g__Neopestalotiopsis;	0	0	0	0.000815382	2.85504e-07	0.000308493	0.023144	0.591607
k__Fungi;p__Ascomycota;c__Sordariomycetes;o__Sordariales;f__Sordariales_fam_Incertae_sedis;g__Remersonia;	0.000131513	1.10416e-08	6.06674e-05	0.00069439	1.30258e-07	0.000208373	0.0238054	0.591607
k__Fungi;p__Ascomycota;c__Dothideomycetes;o__Pleosporales;f__Didymellaceae;g__Epicoccum;	0.000789079	3.4395e-07	0.0003386	0	0	0	0.0308132	0.591607
k__Fungi;p__Ascomycota;c__Sordariomycetes;o__Sordariales;f__Lasiosphaeriaceae;g__Apodus;	0.000604961	2.32205e-07	0.000278212	0	0	0	0.0351712	0.591607
k__Fungi;p__Ascomycota;c__Sordariomycetes;o__Sordariales;f__Lasiosphaeriaceae;g__Podospora;	0.000636524	2.57111e-07	0.000292752	2.10421e-05	5.81136e-10	1.3918e-05	0.0377665	0.591607
k__Fungi;p__Ascomycota;c__Sordariomycetes;o__Glomerellales;f__Glomerellaceae;g__Colletotrichum;	0.000536574	1.43707e-07	0.000218866	7.89079e-05	7.72081e-09	5.07307e-05	0.0388599	0.591607
k__Fungi;p__Ascomycota;c__Sordariomycetes;o__Hypocreales;f__Nectriaceae;g__Ilyonectria;	0.000768037	3.49512e-08	0.000107937	0.000220942	8.5427e-08	0.000168747	0.0219689	0.591607
k__Fungi;p__Ascomycota;c__Sordariomycetes;o__Magnaporthales;f__Magnaporthaceae;g__Mycoleptodiscus;	0.000142034	6.05212e-08	0.000142034	0.000736474	5.31324e-09	4.20842e-05	0.00799222	0.454025
k__Fungi;p__Ascomycota;c__Sordariomycetes;o__Hypocreales;f__Clavicipitaceae;g__Metacordyceps;	0.00049449	1.75171e-08	7.64136e-05	1.05211e-05	3.32078e-10	1.05211e-05	0.00294942	0.454025
k__Fungi;p__Ascomycota;c__Sordariomycetes;o__Chaetosphaeriales;f__Chaetosphaeriaceae;g__Dictyochaeta;	5.78658e-05	2.5736e-09	2.92894e-05	0	0	0	0.0462879	0.591607
k__Fungi;p__Ascomycota;c__Sordariomycetes;o__Hypocreales;f__Stachybotryaceae;g__Striatibotrys;	0.000273547	2.05058e-08	8.26757e-05	8.41684e-05	5.5623e-09	4.30593e-05	0.0400506	0.591607
k__Fungi;p__Ascomycota;c__Leotiomycetes;o__Helotiales;f__Helotiaceae;g__Helicodendron;	0.000226203	3.8438e-08	0.000113193	0	0	0	0.0443696	0.591607
k__Fungi;p__Ascomycota;c__Sordariomycetes;o__Hypocreales;f__Nectriaceae;g__Paracremonium;	0	0	0	9.46895e-05	6.97363e-09	4.82135e-05	0.0488482	0.591607
k__Fungi;p__Ascomycota;c__Dothideomycetes;o__Capnodiales;f__Mycosphaerellaceae;g__Mycosphaerella;	0.000157816	2.9887e-09	3.15632e-05	5.26053e-05	2.32454e-09	2.78361e-05	0.0254086	0.591607
