# Supplementary material for: Insights into the mechanisms of microbiome and metabolome changes mediated by understory interplanting mode in Polygonatum sibiricum
Source: Front Microbiol. 2023 Aug 10;17:1218595. doi: 10.3389/fmicb.2023.1232846 (PMC10449124; doi:10.3389/fmicb.2023.1232846)
Supplement: Supplementary file 9 [file Table_5.XLSX]

## Sheet: FarmlandVSPersim
Taxa	mean(group1)	variance(group1)	standard error(group1)	mean(group2)	variance(group2)	standard error(group2)	p value	q value
k__Bacteria;p__Acidobacteriota;c__Acidobacteriae;o__Solibacterales;f__Solibacteraceae;g__Candidatus_Solibacter;	0.0256834	1.82545e-05	0.00246675	0.0142565	1.14896e-05	0.00195701	0.0179715	0.556894
k__Bacteria;p__Proteobacteria;c__Gammaproteobacteria;o__Burkholderiales;f__Burkholderiaceae;g__Burkholderia-Caballeronia-Paraburkholderia;	0.0202426	4.52951e-05	0.00388566	0.00957903	7.56254e-07	0.00050208	0.0332468	0.584092
k__Bacteria;p__Proteobacteria;c__Gammaproteobacteria;o__Burkholderiales;f__SC-I-84;g__SC-I-84;	0.00822185	5.34014e-07	0.000421906	0.0145049	2.82183e-06	0.00096985	0.00508703	0.539289
k__Bacteria;p__Firmicutes;c__Bacilli;o__Bacillales;f__Bacillaceae;g__Bacillus;	0.0100637	1.77924e-06	0.000770117	0.0134203	8.43256e-07	0.000530175	0.0184351	0.556894
k__Bacteria;p__Nitrospirota;c__Nitrospiria;o__Nitrospirales;f__Nitrospiraceae;g__Nitrospira;	0.00661626	2.71875e-06	0.000951971	0.0095245	2.01536e-06	0.000819625	0.0475475	0.627331
k__Bacteria;p__Proteobacteria;c__Gammaproteobacteria;o__Burkholderiales;f__Nitrosomonadaceae;g__MND1;	0.00361107	6.29826e-07	0.000458194	0.00558019	4.44039e-07	0.000384725	0.0221661	0.583147
k__Bacteria;p__Bacteroidota;c__Bacteroidia;o__Sphingobacteriales;f__Sphingobacteriaceae;g__Mucilaginibacter;	0.0084642	3.53392e-06	0.00108535	0.00167224	5.4745e-07	0.000427181	0.00523418	0.539289
k__Bacteria;p__Proteobacteria;c__Gammaproteobacteria;o__Gammaproteobacteria_Incertae_Sedis;f__Unknown_Family;g__Acidibacter;	0.00531966	5.71348e-07	0.000436405	0.00325966	1.30282e-07	0.000208393	0.0112547	0.539289
k__Bacteria;p__Acidobacteriota;c__Acidobacteriae;o__Acidobacteriales;f__Koribacteraceae;g__Candidatus_Koribacter;	0.0064769	7.98654e-07	0.000515963	0.00299913	9.18143e-07	0.000553216	0.00925949	0.539289
k__Bacteria;p__Firmicutes;c__Negativicutes;o__Veillonellales-Selenomonadales;f__Veillonellaceae;g__Dialister;	0.00105424	2.44717e-06	0.000903174	0.00596796	2.58703e-06	0.000928625	0.0163244	0.556894
k__Bacteria;p__WPS-2;c__WPS-2;o__WPS-2;f__WPS-2;g__WPS-2;	0.00452596	3.53943e-06	0.00108619	0.00141777	2.392e-07	0.000282371	0.032625	0.584092
k__Bacteria;p__Verrucomicrobiota;c__Verrucomicrobiae;o__Pedosphaerales;f__Pedosphaeraceae;g__Ellin516;	0.0050046	2.56556e-06	0.000924763	0.00193277	2.69705e-07	0.000299836	0.0252753	0.583147
k__Bacteria;p__Gemmatimonadota;c__Longimicrobia;o__Longimicrobiales;f__Longimicrobiaceae;g__Longimicrobium;	0.000496825	5.39631e-09	4.24119e-05	0.000708885	1.32155e-09	2.09884e-05	0.0105111	0.539289
k__Bacteria;p__Firmicutes;c__Clostridia;o__Oscillospirales;f__Oscillospiraceae;g__NK4A214_group;	0.000163589	2.41182e-08	8.96627e-05	0.00265377	9.94463e-08	0.000182068	0.000435127	0.315467
k__Bacteria;p__Actinobacteriota;c__Thermoleophilia;o__Solirubrobacterales;f__Solirubrobacteraceae;g__Solirubrobacter;	0.00212665	3.26422e-07	0.000329859	0.0032536	3.76971e-07	0.000354481	0.0465491	0.627331
k__Bacteria;p__Acidobacteriota;c__Acidobacteriae;o__Acidobacteriales;f__Acidobacteriaceae_(Subgroup_1);g__Occallatibacter;	0.00375042	1.73133e-06	0.000759678	0.000914885	8.40282e-08	0.00016736	0.0176709	0.556894
k__Bacteria;p__Bacteroidota;c__Bacteroidia;o__Chitinophagales;f__Chitinophagaceae;g__Puia;	0.00264771	1.22783e-06	0.000639746	0.000581649	4.39414e-08	0.000121025	0.0244889	0.583147
k__Bacteria;p__Actinobacteriota;c__Thermoleophilia;o__Solirubrobacterales;f__67-14;g__67-14;	0.00261742	6.57469e-08	0.000148039	0.0036656	9.79045e-08	0.000180651	0.0103639	0.539289
k__Bacteria;p__Acidobacteriota;c__Thermoanaerobaculia;o__Thermoanaerobaculales;f__Thermoanaerobaculaceae;g__Subgroup_10;	0.00190248	4.50427e-08	0.000122533	0.00134506	1.36119e-07	0.000213009	0.0499098	0.627331
k__Bacteria;p__Actinobacteriota;c__Actinobacteria;o__Corynebacteriales;f__Mycobacteriaceae;g__Mycobacterium;	0.00242354	4.82474e-07	0.00040103	0.00145412	3.30386e-10	1.04942e-05	0.0430332	0.627331
k__Bacteria;p__Gemmatimonadota;c__S0134_terrestrial_group;o__S0134_terrestrial_group;f__S0134_terrestrial_group;g__S0134_terrestrial_group;	0.00104212	2.15852e-08	8.48238e-05	0.00180554	3.06048e-07	0.000319399	0.0478639	0.627331
k__Bacteria;p__Acidobacteriota;c__Blastocatellia;o__11-24;f__11-24;g__11-24;	0.000727061	4.29502e-09	3.78375e-05	0.00149653	3.3347e-07	0.000333402	0.0494161	0.627331
k__Bacteria;p__Acidobacteriota;c__Acidobacteriae;o__Acidobacteriales;f__Acidobacteriales;g__Acidobacteriales;	0.00198124	1.41075e-07	0.000216852	0.00122389	3.31488e-08	0.000105117	0.0257389	0.583147
k__Bacteria;p__Proteobacteria;c__Alphaproteobacteria;o__Rhizobiales;f__Rhizobiaceae;g__Allorhizobium-Neorhizobium-Pararhizobium-Rhizobium;	0.00166618	1.85457e-07	0.000248634	0.000799767	8.32573e-08	0.000166591	0.029625	0.584092
k__Bacteria;p__Proteobacteria;c__Alphaproteobacteria;o__Rickettsiales;f__Mitochondria;g__Mitochondria;	0.00164195	3.17942e-07	0.000325547	0.000375648	3.38095e-08	0.00010616	0.0169241	0.556894
k__Bacteria;p__Chloroflexi;c__Ktedonobacteria;o__Ktedonobacterales;f__Ktedonobacteraceae;g__Thermosporothrix;	0.00175101	3.61553e-07	0.000347156	0.000296883	1.43167e-09	2.18455e-05	0.0120301	0.539289
k__Bacteria;p__Bacteroidota;c__Bacteroidia;o__Chitinophagales;f__Chitinophagaceae;g__Ferruginibacter;	0.000460472	1.46471e-08	6.9874e-05	0.000927003	1.61889e-08	7.34596e-05	0.00897627	0.539289
k__Bacteria;p__Actinobacteriota;c__Actinobacteria;o__Pseudonocardiales;f__Pseudonocardiaceae;g__Amycolatopsis;	0.00178736	6.61874e-08	0.000148534	0.000854297	8.06142e-08	0.000163925	0.0115554	0.539289
k__Bacteria;p__Actinobacteriota;c__Actinobacteria;o__Pseudonocardiales;f__Pseudonocardiaceae;g__Pseudonocardia;	0.000593767	4.5373e-08	0.000122981	0.00110877	4.75756e-08	0.000125931	0.0292215	0.584092
k__Bacteria;p__Chloroflexi;c__Ktedonobacteria;o__Ktedonobacterales;f__Ktedonobacteraceae;g__1959-1;	0.00113906	1.08807e-07	0.000190444	0.000569531	3.08361e-09	3.20604e-05	0.0287579	0.584092
k__Bacteria;p__Planctomycetota;c__Planctomycetes;o__Gemmatales;f__Gemmataceae;g__Gemmata;	0.00099365	1.2004e-08	6.32562e-05	0.00119359	1.10129e-10	6.05884e-06	0.0255918	0.583147
k__Bacteria;p__Bacteroidota;c__Kapabacteria;o__Kapabacteriales;f__Kapabacteriales;g__Kapabacteriales;	0.00125418	6.04607e-08	0.000141963	0.000817944	3.70033e-08	0.00011106	0.0428861	0.627331
k__Bacteria;p__Actinobacteriota;c__Actinobacteria;o__Catenulisporales;f__Catenulisporaceae;g__Catenulispora;	0.00109059	1.73453e-07	0.000240453	0.000375648	2.32372e-08	8.80098e-05	0.0320791	0.584092
k__Bacteria;p__Proteobacteria;c__Gammaproteobacteria;o__Xanthomonadales;f__Rhodanobacteraceae;g__Rudaea;	0.000817944	1.10019e-07	0.000191502	0.000224177	3.77742e-08	0.000112211	0.033837	0.584092
k__Bacteria;p__Bacteroidota;c__Bacteroidia;o__Chitinophagales;f__Chitinophagaceae;g__Flaviaesturariibacter;	0.000133295	5.33023e-08	0.000133295	0.000587708	4.50427e-08	0.000122533	0.037981	0.627331
k__Bacteria;p__Actinobacteriota;c__Actinobacteria;o__Micrococcales;f__Cellulomonadaceae;g__Cellulomonas;	0.000193883	1.33256e-08	6.66473e-05	0.000357472	1.43167e-09	2.18455e-05	0.0457358	0.627331
k__Bacteria;p__Proteobacteria;c__Alphaproteobacteria;o__Rhizobiales;f__Rhizobiales_Incertae_Sedis;g__Bauldia;	0.000127236	2.61005e-08	9.32747e-05	0.000436237	6.93811e-09	4.80906e-05	0.0290744	0.584092
k__Bacteria;p__Actinobacteriota;c__Actinobacteria;o__Micrococcales;f__Micrococcaceae;g__Sinomonas;	0.000436237	5.64961e-08	0.00013723	0	0	0	0.0241725	0.583147
k__Bacteria;p__Firmicutes;c__Bacilli;o__Staphylococcales;f__Gemellaceae;g__Gemella;	0.000236295	1.32155e-09	2.09884e-05	0.000115118	3.08361e-09	3.20604e-05	0.0249589	0.583147
k__Bacteria;p__Firmicutes;c__Clostridia;o__Lachnospirales;f__Lachnospiraceae;g__Lachnospiraceae_UCG-010;	0	0	0	7.27061e-05	9.91159e-10	1.81765e-05	0.0133892	0.539289
k__Bacteria;p__Bacteroidota;c__Bacteroidia;o__Chitinophagales;f__Chitinophagaceae;g__Cnuella;	0.000333236	1.10129e-08	6.05884e-05	0.000103	8.0394e-09	5.17668e-05	0.0299256	0.584092
k__Bacteria;p__Planctomycetota;c__BD7-11;o__BD7-11;f__BD7-11;g__BD7-11;	0.000399884	4.29502e-09	3.78375e-05	0.00015753	2.75322e-09	3.02942e-05	0.00757278	0.539289
k__Bacteria;p__Proteobacteria;c__Alphaproteobacteria;o__Azospirillales;f__Inquilinaceae;g__Inquilinus;	0.000357472	4.73554e-09	3.97305e-05	9.08827e-05	8.25966e-09	5.24711e-05	0.0129193	0.539289
k__Bacteria;p__Chloroflexi;c__Chloroflexia;o__Chloroflexales;f__Chloroflexaceae;g__FFCH7168;	0.000375648	2.09245e-09	2.64099e-05	0.000272648	3.96464e-09	3.63531e-05	0.0495633	0.627331
k__Bacteria;p__Acidobacteriota;c__Acidobacteriae;o__Acidobacteriales;f__Acidobacteriaceae_(Subgroup_1);g__Terriglobus;	0.000375648	3.41399e-09	3.37342e-05	2.42354e-05	1.76206e-09	2.42354e-05	0.00170728	0.412592
k__Bacteria;p__Proteobacteria;c__Alphaproteobacteria;o__Rhizobiales;f__Amb-16S-1323;g__Amb-16S-1323;	0	0	0	0.000302942	1.13433e-08	6.14905e-05	0.00771994	0.539289
k__Bacteria;p__Actinobacteriota;c__Actinobacteria;o__Micromonosporales;f__Micromonosporaceae;g__Hamadaea;	0	0	0	0.000224177	2.09245e-09	2.64099e-05	0.00156013	0.412592
k__Bacteria;p__Bacteroidota;c__Bacteroidia;o__Chitinophagales;f__Chitinophagaceae;g__Taibaiella;	0.00021206	1.00217e-08	5.77977e-05	0	0	0	0.0173877	0.556894
k__Bacteria;p__Firmicutes;c__Bacilli;o__Paenibacillales;f__Paenibacillaceae;g__Cohnella;	0	0	0	0.000230236	5.39631e-09	4.24119e-05	0.0064731	0.539289
k__Bacteria;p__Actinobacteriota;c__Actinobacteria;o__Micrococcales;f__Micrococcaceae;g__Rothia;	0.00026053	1.76206e-09	2.42354e-05	6.66473e-05	1.33256e-08	6.66473e-05	0.0329003	0.584092
k__Bacteria;p__Actinobacteriota;c__Coriobacteriia;o__Coriobacteriales;f__Atopobiaceae;g__Atopobium;	0.000139353	1.43167e-09	2.18455e-05	0	0	0	0.00391614	0.539289
k__Bacteria;p__Patescibacteria;c__Saccharimonadia;o__Saccharimonadales;f__Saccharimonadaceae;g__TM7a;	0.000103	3.08361e-09	3.20604e-05	0	0	0	0.0232326	0.583147

## Sheet: FarmlandVSWalnut
Taxa	mean(group1)	variance(group1)	standard error(group1)	mean(group2)	variance(group2)	standard error(group2)	p value	q value
k__Bacteria;p__Acidobacteriota;c__Blastocatellia;o__Pyrinomonadales;f__Pyrinomonadaceae;g__RB41;	0.00977291	5.76304e-07	0.000438294	0.0314757	0.000111028	0.00608352	0.0212606	0.238804
k__Bacteria;p__Firmicutes;c__Clostridia;o__Lachnospirales;f__Lachnospiraceae;g__Blautia;	0.00645267	3.72907e-06	0.00111491	0.0130326	1.39499e-05	0.00215638	0.039708	0.276811
k__Bacteria;p__Acidobacteriota;c__Acidobacteriae;o__Solibacterales;f__Solibacteraceae;g__Candidatus_Solibacter;	0.0257561	1.77123e-05	0.00242984	0.00841573	5.48111e-07	0.000427438	0.00346625	0.225922
k__Bacteria;p__Proteobacteria;c__Gammaproteobacteria;o__Burkholderiales;f__Burkholderiaceae;g__Burkholderia-Caballeronia-Paraburkholderia;	0.0202789	4.52406e-05	0.00388332	0.00508337	5.60776e-07	0.000432348	0.0178776	0.238804
k__Bacteria;p__Acidobacteriota;c__Vicinamibacteria;o__Vicinamibacterales;f__Vicinamibacteraceae;g__Vicinamibacteraceae;	0.00681014	2.83251e-07	0.000307274	0.0193459	1.39603e-05	0.00215718	0.00630612	0.225922
k__Bacteria;p__Proteobacteria;c__Gammaproteobacteria;o__Burkholderiales;f__SC-I-84;g__SC-I-84;	0.00822185	4.54061e-07	0.000389042	0.015038	7.91022e-06	0.0016238	0.0156515	0.238804
k__Bacteria;p__Acidobacteriota;c__Acidobacteriae;o__Bryobacterales;f__Bryobacteraceae;g__Bryobacter;	0.016886	6.45244e-07	0.000463769	0.0111967	3.17501e-07	0.000325321	0.00175667	0.198688
k__Bacteria;p__Firmicutes;c__Bacilli;o__Bacillales;f__Bacillaceae;g__Bacillus;	0.0100577	1.7538e-06	0.000764591	0.00579831	3.60121e-08	0.000109563	0.00695447	0.225922
k__Bacteria;p__Proteobacteria;c__Gammaproteobacteria;o__Burkholderiales;f__TRA3-20;g__TRA3-20;	0.00368984	1.32155e-07	0.000209884	0.0106272	2.81401e-06	0.000968506	0.00362794	0.225922
k__Bacteria;p__Firmicutes;c__Negativicutes;o__Veillonellales-Selenomonadales;f__Veillonellaceae;g__Veillonella;	0.00381101	6.46808e-06	0.00146834	5.45296e-05	2.3127e-09	2.77651e-05	0.0452276	0.282629
k__Bacteria;p__Proteobacteria;c__Gammaproteobacteria;o__Burkholderiales;f__Nitrosomonadaceae;g__MND1;	0.00353231	7.6991e-07	0.000506593	0.00757355	5.88198e-07	0.000442793	0.00584301	0.225922
k__Bacteria;p__Firmicutes;c__Clostridia;o__Lachnospirales;f__Lachnospiraceae;g__Agathobacter;	0	0	0	0.00369589	6.21996e-06	0.0014399	0.0449137	0.282629
k__Bacteria;p__Bacteroidota;c__Bacteroidia;o__Sphingobacteriales;f__Sphingobacteriaceae;g__Mucilaginibacter;	0.00843391	3.29098e-06	0.00104737	0.00150259	2.75322e-07	0.000302942	0.00535008	0.225922
k__Bacteria;p__Acidobacteriota;c__Holophagae;o__Subgroup_7;f__Subgroup_7;g__Subgroup_7;	0.00352019	3.66178e-07	0.00034937	0.00962144	5.51525e-07	0.000428768	0.00126688	0.183697
k__Bacteria;p__Proteobacteria;c__Gammaproteobacteria;o__Burkholderiales;f__Nitrosomonadaceae;g__Ellin6067;	0.00458654	1.48354e-06	0.000703217	0.00890044	3.3945e-06	0.00106372	0.0249419	0.254689
k__Bacteria;p__Bacteroidota;c__Bacteroidia;o__Chitinophagales;f__Chitinophagaceae;g__Terrimonas;	0.00126024	8.33675e-08	0.000166701	0.00541055	5.36063e-06	0.00133674	0.0306358	0.261241
k__Bacteria;p__Myxococcota;c__bacteriap25;o__bacteriap25;f__bacteriap25;g__bacteriap25;	0.00164801	1.23675e-07	0.000203039	0.00310213	3.64526e-08	0.000110231	0.00551177	0.225922
k__Bacteria;p__Acidobacteriota;c__Acidobacteriae;o__Acidobacteriales;f__Koribacteraceae;g__Candidatus_Koribacter;	0.00650114	8.22772e-07	0.000523696	0.00176312	1.02089e-07	0.000184472	0.00237834	0.215537
k__Bacteria;p__Proteobacteria;c__Gammaproteobacteria;o__Pseudomonadales;f__Pseudomonadaceae;g__Pseudomonas;	0.00153895	9.65829e-08	0.000179428	0.00356866	6.71455e-07	0.000473094	0.0170863	0.238804
k__Bacteria;p__Firmicutes;c__Clostridia;o__Lachnospirales;f__Lachnospiraceae;g__Lachnoclostridium;	0.00207818	1.64345e-06	0.000740147	0.000199942	1.18939e-08	6.29653e-05	0.0464976	0.282629
k__Bacteria;p__Proteobacteria;c__Gammaproteobacteria;o__Burkholderiales;f__Nitrosomonadaceae;g__mle1-7;	0.00150865	9.94463e-08	0.000182068	0.0038716	8.32904e-07	0.00052691	0.0145212	0.238804
k__Bacteria;p__WPS-2;c__WPS-2;o__WPS-2;f__WPS-2;g__WPS-2;	0.00452596	3.50507e-06	0.00108091	0.000933062	1.53079e-08	7.14327e-05	0.0257535	0.25779
k__Bacteria;p__Acidobacteriota;c__Acidobacteriae;o__Subgroup_13;f__Subgroup_13;g__Subgroup_13;	0.00434419	1.69521e-06	0.000751712	0.00143595	1.35128e-07	0.000212233	0.0194851	0.238804
k__Bacteria;p__Verrucomicrobiota;c__Verrucomicrobiae;o__Pedosphaerales;f__Pedosphaeraceae;g__Ellin516;	0.00498037	2.61104e-06	0.000932924	0.00148442	5.49542e-08	0.000135344	0.0196468	0.238804
k__Bacteria;p__Proteobacteria;c__Alphaproteobacteria;o__Rhizobiales;f__Beijerinckiaceae;g__Microvirga;	0.00218118	4.39414e-08	0.000121025	0.00449566	2.47536e-06	0.000908362	0.0466593	0.282629
k__Bacteria;p__Chloroflexi;c__KD4-96;o__KD4-96;f__KD4-96;g__KD4-96;	0.00271436	7.51408e-07	0.000500469	0.0044896	4.76747e-07	0.000398642	0.037179	0.266879
k__Bacteria;p__Firmicutes;c__Clostridia;o__Lachnospirales;f__Lachnospiraceae;g__Ruminococcus_torques_group;	0.000636179	1.82704e-07	0.000246782	0.00248413	1.99663e-07	0.000257982	0.00856358	0.225922
k__Bacteria;p__Firmicutes;c__Bacilli;o__Erysipelotrichales;f__Erysipelatoclostridiaceae;g__Erysipelotrichaceae_UCG-003;	0	0	0	0.0023266	5.86766e-07	0.000442254	0.00840188	0.225922
k__Bacteria;p__Actinobacteriota;c__Actinobacteria;o__Frankiales;f__Frankiaceae;g__Jatrophihabitans;	0.00378678	1.42209e-06	0.000688499	0.000987591	2.75322e-09	3.02942e-05	0.0161287	0.238804
k__Bacteria;p__Acidobacteriota;c__Acidobacteriae;o__Acidobacteriales;f__Acidobacteriaceae_(Subgroup_1);g__Occallatibacter;	0.00375648	1.71283e-06	0.000755608	0.000587708	3.97565e-08	0.000115118	0.0154898	0.238804
k__Bacteria;p__Actinobacteriota;c__Actinobacteria;o__Catenulisporales;f__Actinospicaceae;g__Actinospica;	0.00333842	1.81459e-06	0.00077773	0.000933062	1.10129e-10	6.05884e-06	0.0301538	0.261241
k__Bacteria;p__Bacteroidota;c__Bacteroidia;o__Chitinophagales;f__Chitinophagaceae;g__Flavitalea;	0.000939121	1.37881e-07	0.000214384	0.00296883	1.38311e-06	0.000678996	0.0352873	0.265572
k__Bacteria;p__Bacteroidota;c__Bacteroidia;o__Chitinophagales;f__Chitinophagaceae;g__Puia;	0.00264771	1.26384e-06	0.00064906	0.000545296	4.09679e-08	0.000116859	0.0281224	0.25779
k__Bacteria;p__Proteobacteria;c__Alphaproteobacteria;o__Rhizobiales;f__Devosiaceae;g__Devosia;	0.00159953	1.49665e-07	0.000223357	0.00307789	3.95252e-07	0.000362975	0.0225306	0.240216
k__Bacteria;p__Actinobacteriota;c__Actinobacteria;o__Frankiales;f__Acidothermaceae;g__Acidothermus;	0.00264771	1.20404e-06	0.000633519	0.000842179	6.09012e-08	0.000142479	0.0370173	0.266879
k__Bacteria;p__Proteobacteria;c__Gammaproteobacteria;o__Burkholderiales;f__A21b;g__A21b;	0.00121177	4.5373e-08	0.000122981	0.00282342	2.11888e-07	0.000265762	0.00711617	0.225922
k__Bacteria;p__Patescibacteria;c__Saccharimonadia;o__Saccharimonadales;f__LWQ8;g__LWQ8;	0.00230236	7.53391e-07	0.000501129	0.000460472	2.29068e-08	8.73819e-05	0.0202873	0.238804
k__Bacteria;p__Actinobacteriota;c__Actinobacteria;o__Corynebacteriales;f__Mycobacteriaceae;g__Mycobacterium;	0.00243566	4.6221e-07	0.000392518	0.001442	2.85233e-08	9.75079e-05	0.0496876	0.282629
k__Bacteria;p__Actinobacteriota;c__Actinobacteria;o__Pseudonocardiales;f__Pseudonocardiaceae;g__Crossiella;	0.00206607	5.35666e-07	0.000422558	0.000963356	6.04607e-08	0.000141963	0.0492057	0.282629
k__Bacteria;p__Firmicutes;c__Clostridia;o__Lachnospirales;f__Lachnospiraceae;g__Coprococcus;	7.27061e-05	1.58585e-08	7.27061e-05	0.00193277	5.0428e-07	0.000409992	0.0116782	0.238804
k__Bacteria;p__Firmicutes;c__Bacilli;o__Paenibacillales;f__Paenibacillaceae;g__Paenibacillus;	0.00206607	1.68607e-07	0.00023707	0.00127236	3.20475e-08	0.000103356	0.0309592	0.261241
k__Bacteria;p__Proteobacteria;c__Gammaproteobacteria;o__Xanthomonadales;f__Xanthomonadaceae;g__Lysobacter;	0.000593767	5.39631e-09	4.24119e-05	0.00254471	4.81042e-07	0.000400434	0.00977237	0.238804
k__Bacteria;p__Firmicutes;c__Clostridia;o__Christensenellales;f__Christensenellaceae;g__Christensenellaceae_R-7_group;	3.02942e-05	2.75322e-09	3.02942e-05	0.000999709	3.55165e-07	0.000344076	0.0363768	0.266396
k__Bacteria;p__Gemmatimonadota;c__S0134_terrestrial_group;o__S0134_terrestrial_group;f__S0134_terrestrial_group;g__S0134_terrestrial_group;	0.00102394	1.06825e-08	5.96727e-05	0.0026356	4.98883e-08	0.000128955	0.00110518	0.183697
k__Bacteria;p__Bdellovibrionota;c__Oligoflexia;o__0319-6G20;f__0319-6G20;g__0319-6G20;	0.00235689	2.59133e-07	0.000293901	0.001339	3.38095e-08	0.00010616	0.026551	0.25779
k__Bacteria;p__Patescibacteria;c__Saccharimonadia;o__Saccharimonadales;f__WWH38;g__WWH38;	0.00210242	8.19468e-07	0.000522643	0.000357472	2.98449e-08	9.97412e-05	0.0263893	0.25779
k__Bacteria;p__Proteobacteria;c__Alphaproteobacteria;o__Rhizobiales;f__Xanthobacteraceae;g__Rhodoplanes;	0.000381707	1.13322e-07	0.000194356	0.00229024	4.72122e-07	0.000396704	0.0132449	0.238804
k__Bacteria;p__Elusimicrobiota;c__Lineage_IIa;o__Lineage_IIa;f__Lineage_IIa;g__Lineage_IIa;	0.00218724	8.70017e-09	5.38522e-05	0.00165406	8.32573e-08	0.000166591	0.0317535	0.261241
k__Bacteria;p__Actinobacteriota;c__Thermoleophilia;o__Solirubrobacterales;f__Solirubrobacteraceae;g__Conexibacter;	0.00261136	1.23344e-08	6.41208e-05	0.00119359	1.13433e-08	6.14905e-05	0.000161695	0.0586146
k__Bacteria;p__Acidobacteriota;c__Blastocatellia;o__11-24;f__11-24;g__11-24;	0.000757355	1.43167e-09	2.18455e-05	0.00204789	3.4239e-07	0.000337831	0.0185228	0.238804
k__Bacteria;p__Bacteroidota;c__Bacteroidia;o__Chitinophagales;f__Chitinophagaceae;g__Parasegetibacter;	0.000405943	1.43167e-09	2.18455e-05	0.00167224	7.73434e-07	0.000507751	0.0482527	0.282629
k__Bacteria;p__Proteobacteria;c__Alphaproteobacteria;o__Rhizobiales;f__KF-JG30-B3;g__KF-JG30-B3;	0.00208424	3.31488e-08	0.000105117	0.00135112	4.00869e-08	0.000115595	0.0105479	0.238804
k__Bacteria;p__Acidobacteriota;c__Subgroup_5;o__Subgroup_5;f__Subgroup_5;g__Subgroup_5;	0.000769473	3.05057e-08	0.000100839	0.00152077	1.07155e-07	0.000188993	0.0217394	0.238804
k__Bacteria;p__Actinobacteriota;c__MB-A2-108;o__MB-A2-108;f__MB-A2-108;g__MB-A2-108;	0.00109059	1.31824e-07	0.000209622	0.00185401	1.4504e-07	0.000219878	0.0471413	0.282629
k__Bacteria;p__Actinobacteriota;c__Coriobacteriia;o__Coriobacteriales;f__Atopobiaceae;g__Olsenella;	7.8765e-05	5.39631e-09	4.24119e-05	0.000363531	2.11447e-08	8.39538e-05	0.0320785	0.261241
k__Bacteria;p__Acidobacteriota;c__Acidobacteriae;o__Acidobacteriales;f__Acidobacteriales;g__Acidobacteriales;	0.00194489	1.37771e-07	0.000214298	0.000430178	5.7267e-09	4.36909e-05	0.00441915	0.225922
k__Bacteria;p__Proteobacteria;c__Alphaproteobacteria;o__Rhizobiales;f__Rhizobiaceae;g__Mesorhizobium;	0.00128447	1.76536e-07	0.000242581	0.00199336	5.62758e-08	0.000136962	0.046011	0.282629
k__Bacteria;p__Chloroflexi;c__Ktedonobacteria;o__Ktedonobacterales;f__Ktedonobacteraceae;g__Thermosporothrix;	0.00175101	3.61553e-07	0.000347156	0.000302942	2.6541e-08	9.40585e-05	0.0164537	0.238804
k__Bacteria;p__Proteobacteria;c__Alphaproteobacteria;o__Rickettsiales;f__Mitochondria;g__Mitochondria;	0.00161771	2.78846e-07	0.000304875	0.000248413	2.45587e-08	9.04778e-05	0.0135683	0.238804
k__Bacteria;p__Armatimonadota;c__Chthonomonadetes;o__Chthonomonadales;f__Chthonomonadaceae;g__Chthonomonas;	0.00194489	8.95347e-08	0.000172757	0.00103606	5.3853e-08	0.000133981	0.0153281	0.238804
k__Bacteria;p__Myxococcota;c__Polyangia;o__Polyangiales;f__Phaselicystidaceae;g__Phaselicystis;	0.000702826	7.94028e-08	0.000162689	0.00155106	1.93716e-07	0.000254111	0.035898	0.265572
k__Bacteria;p__Bacteroidota;c__Bacteroidia;o__Chitinophagales;f__Chitinophagaceae;g__Aurantisolimonas;	0.000345354	2.3127e-09	2.77651e-05	0.00137536	3.08361e-07	0.000320604	0.027821	0.25779
k__Bacteria;p__Actinobacteriota;c__Actinobacteria;o__Pseudonocardiales;f__Pseudonocardiaceae;g__Amycolatopsis;	0.00176918	8.33675e-08	0.000166701	0.000557414	5.29719e-08	0.000132881	0.00646782	0.225922
k__Bacteria;p__Latescibacterota;c__Latescibacterota;o__Latescibacterota;f__Latescibacterota;g__Latescibacterota;	0.000339295	9.46006e-08	0.000177577	0.00112694	6.27734e-09	4.57433e-05	0.01373	0.238804
k__Bacteria;p__Chloroflexi;c__AD3;o__AD3;f__AD3;g__AD3;	0.00067859	1.43167e-09	2.18455e-05	0.000424119	5.39631e-09	4.24119e-05	0.00791523	0.225922
k__Bacteria;p__Planctomycetota;c__Planctomycetes;o__Pirellulales;f__Pirellulaceae;g__Pirellula;	0.00057559	7.37863e-09	4.95938e-05	0.00168436	7.70901e-10	1.60302e-05	0	0
k__Bacteria;p__Proteobacteria;c__Gammaproteobacteria;o__Burkholderiales;f__Nitrosomonadaceae;g__IS-44;	0.000369589	3.38095e-08	0.00010616	0.00148442	8.40282e-08	0.00016736	0.00662951	0.225922
k__Bacteria;p__Firmicutes;c__Clostridia;o__Oscillospirales;f__Ruminococcaceae;g__Ruminococcus;	0.00031506	1.69929e-07	0.000237998	0.00103606	1.0242e-08	5.84294e-05	0.0337096	0.261241
k__Bacteria;p__Chloroflexi;c__Ktedonobacteria;o__Ktedonobacterales;f__Ktedonobacteraceae;g__1959-1;	0.00112089	1.33917e-07	0.000211279	0.000272648	2.11447e-08	8.39538e-05	0.0191601	0.238804
k__Bacteria;p__Actinobacteriota;c__Actinobacteria;o__Catenulisporales;f__Catenulisporaceae;g__Catenulispora;	0.00110877	1.69488e-07	0.000237689	0.000266589	3.08361e-09	3.20604e-05	0.0214223	0.238804
k__Bacteria;p__Proteobacteria;c__Gammaproteobacteria;o__Steroidobacterales;f__Steroidobacteraceae;g__Steroidobacter;	0.000666473	4.273e-08	0.000119345	0.00135718	3.38095e-08	0.00010616	0.0130832	0.238804
k__Bacteria;p__Chloroflexi;c__Anaerolineae;o__Anaerolineales;f__Anaerolineaceae;g__UTCFX1;	0.000115118	1.2004e-08	6.32562e-05	0.00063012	3.05057e-08	0.000100839	0.0129215	0.238804
k__Bacteria;p__Proteobacteria;c__Alphaproteobacteria;o__Rhizobiales;f__Rhizobiales_Incertae_Sedis;g__Nordella;	0.000393825	1.2004e-08	6.32562e-05	0.00104212	8.73321e-08	0.000170619	0.0210989	0.238804
k__Bacteria;p__Proteobacteria;c__Gammaproteobacteria;o__Burkholderiales;f__Burkholderiaceae;g__Cupriavidus;	0.000145412	2.3127e-09	2.77651e-05	0.00047259	4.85668e-08	0.000127236	0.047303	0.282629
k__Bacteria;p__Firmicutes;c__Clostridia;o__Lachnospirales;f__Lachnospiraceae;g__Sellimonas;	0.000751297	2.28737e-07	0.000276126	3.63531e-05	3.96464e-09	3.63531e-05	0.044752	0.282629
k__Bacteria;p__Actinobacteriota;c__Actinobacteria;o__Frankiales;f__Frankiales;g__Frankiales;	0.000387766	2.72018e-08	9.52222e-05	0.000878532	5.29719e-08	0.000132881	0.0324035	0.261241
k__Bacteria;p__Chloroflexi;c__Chloroflexia;o__Thermomicrobiales;f__Thermomicrobiaceae;g__Nitrolancea;	0.000727061	1.28851e-08	6.55364e-05	0.000296883	7.70901e-10	1.60302e-05	0.00518838	0.225922
k__Bacteria;p__Proteobacteria;c__Alphaproteobacteria;o__Rhizobiales;f__Hyphomicrobiaceae;g__Pedomicrobium;	4.24119e-05	5.39631e-09	4.24119e-05	0.000866415	3.44703e-08	0.000107192	0.00330455	0.225922
k__Bacteria;p__Proteobacteria;c__Alphaproteobacteria;o__Rhizobiales;f__Hyphomicrobiaceae;g__Hyphomicrobium;	0.000448354	5.39631e-09	4.24119e-05	0.00083612	1.42066e-08	6.88152e-05	0.0100816	0.238804
k__Bacteria;p__Acidobacteriota;c__Vicinamibacteria;o__Subgroup_17;f__Subgroup_17;g__Subgroup_17;	0.00031506	2.15852e-08	8.48238e-05	0.000854297	9.25082e-09	5.55302e-05	0.00807692	0.225922
k__Bacteria;p__Proteobacteria;c__Alphaproteobacteria;o__Caulobacterales;f__Hyphomonadaceae;g__Hirschia;	0.000248413	1.13433e-08	6.14905e-05	0.000702826	5.23112e-08	0.000132049	0.0295353	0.261241
k__Bacteria;p__Cyanobacteria;c__Vampirivibrionia;o__Obscuribacterales;f__Obscuribacteraceae;g__Obscuribacteraceae;	0.000666473	1.3656e-08	6.74684e-05	0.000321119	1.72902e-08	7.59171e-05	0.0242904	0.254689
k__Bacteria;p__Gemmatimonadota;c__Longimicrobia;o__Longimicrobiales;f__Longimicrobiaceae;g__Longimicrobiaceae;	0.000115118	1.66294e-08	7.44523e-05	0.000702826	4.04173e-08	0.000116071	0.0143595	0.238804
k__Bacteria;p__Actinobacteriota;c__Actinobacteria;o__0319-7L14;f__0319-7L14;g__0319-7L14;	0.000242354	1.46471e-08	6.9874e-05	0.000539237	2.72018e-08	9.52222e-05	0.0469796	0.282629
k__Bacteria;p__Proteobacteria;c__Gammaproteobacteria;o__Burkholderiales;f__Comamonadaceae;g__Caenimonas;	0	0	0	0.000454413	8.32573e-08	0.000166591	0.0384553	0.27068
k__Bacteria;p__Actinobacteriota;c__Actinobacteria;o__Micrococcales;f__Cellulomonadaceae;g__Cellulomonas;	0.000193883	1.33256e-08	6.66473e-05	0.000551355	3.44703e-08	0.000107192	0.0355887	0.265572
k__Bacteria;p__Elusimicrobiota;c__Lineage_IIb;o__Lineage_IIb;f__Lineage_IIb;g__Lineage_IIb;	0.000648296	5.39631e-09	4.24119e-05	0.000381707	1.58585e-08	7.27061e-05	0.0284458	0.25779
k__Bacteria;p__Proteobacteria;c__Gammaproteobacteria;o__Xanthomonadales;f__Rhodanobacteraceae;g__Rhodanobacter;	0.000611943	2.85233e-08	9.75079e-05	0.000121177	1.62991e-08	7.3709e-05	0.0167708	0.238804
k__Bacteria;p__Actinobacteriota;c__Actinobacteria;o__Micrococcales;f__Microbacteriaceae;g__Agromyces;	3.63531e-05	3.96464e-09	3.63531e-05	0.000412001	4.43819e-08	0.00012163	0.0330628	0.261241
k__Bacteria;p__Firmicutes;c__Clostridia;o__Lachnospirales;f__Lachnospiraceae;g__Lachnospiraceae_UCG-010;	0	0	0	0.00026053	2.72018e-08	9.52222e-05	0.0381397	0.27068
k__Bacteria;p__Proteobacteria;c__Gammaproteobacteria;o__CCD24;f__CCD24;g__CCD24;	0.000163589	9.91159e-10	1.81765e-05	0.000466531	2.29068e-08	8.73819e-05	0.0246107	0.254689
k__Bacteria;p__Acidobacteriota;c__Blastocatellia;o__DS-100;f__DS-100;g__DS-100;	0.000199942	3.00651e-08	0.000100109	0.000599826	1.32155e-09	2.09884e-05	0.0177159	0.238804
k__Bacteria;p__Planctomycetota;c__Planctomycetes;o__Isosphaerales;f__Isosphaeraceae;g__Aquisphaera;	0.00026053	7.70901e-10	1.60302e-05	7.8765e-05	5.39631e-09	4.24119e-05	0.017248	0.238804
k__Bacteria;p__Proteobacteria;c__Alphaproteobacteria;o__Rhizobiales;f__Beijerinckiaceae;g__Roseiarcus;	0.000363531	4.19591e-08	0.000118264	0	0	0	0.0307975	0.261241
k__Bacteria;p__Actinobacteriota;c__Actinobacteria;o__Pseudonocardiales;f__Pseudonocardiaceae;g__Actinomycetospora;	0.000484707	2.75322e-09	3.02942e-05	0.00021206	3.38095e-08	0.00010616	0.0493673	0.282629
k__Bacteria;p__Actinobacteriota;c__Actinobacteria;o__Micrococcales;f__Intrasporangiaceae;g__Phycicoccus;	0.000309001	1.32155e-09	2.09884e-05	0.000448354	5.39631e-09	4.24119e-05	0.0335479	0.261241
k__Bacteria;p__Bdellovibrionota;c__Bdellovibrionia;o__Bacteriovoracales;f__Bacteriovoracaceae;g__Peredibacter;	0.000187824	1.10129e-10	6.05884e-06	0.000381707	1.28851e-08	6.55364e-05	0.0333862	0.261241
k__Bacteria;p__Planctomycetota;c__OM190;o__OM190;f__OM190;g__OM190;	3.63531e-05	3.96464e-09	3.63531e-05	0.000290824	2.77524e-08	9.61812e-05	0.049044	0.282629
k__Bacteria;p__Planctomycetota;c__BD7-11;o__BD7-11;f__BD7-11;g__BD7-11;	0.000430178	2.09245e-09	2.64099e-05	0.000266589	4.07476e-09	3.68545e-05	0.020449	0.238804
k__Bacteria;p__Proteobacteria;c__Alphaproteobacteria;o__Azospirillales;f__Inquilinaceae;g__Inquilinus;	0.000381707	6.27734e-09	4.57433e-05	0.000127236	3.30386e-10	1.04942e-05	0.00760597	0.225922
k__Bacteria;p__NB1-j;c__NB1-j;o__NB1-j;f__NB1-j;g__NB1-j;	2.42354e-05	7.70901e-10	1.60302e-05	0.000193883	1.10129e-10	6.05884e-06	0.00191837	0.198688
k__Bacteria;p__Planctomycetota;c__Phycisphaerae;o__Tepidisphaerales;f__CPla-3_termite_group;g__CPla-3_termite_group;	0.000345354	2.08143e-08	8.32953e-05	8.48238e-05	8.36979e-09	5.28198e-05	0.0421036	0.282629
k__Bacteria;p__Chloroflexi;c__Chloroflexia;o__Chloroflexales;f__Chloroflexaceae;g__FFCH7168;	0.000387766	2.09245e-09	2.64099e-05	0.000175706	1.39864e-08	6.82797e-05	0.0345165	0.263415
k__Bacteria;p__Proteobacteria;c__Gammaproteobacteria;o__PLTA13;f__PLTA13;g__PLTA13;	4.84707e-05	2.09245e-09	2.64099e-05	0.000284766	1.72902e-08	7.59171e-05	0.0338713	0.261241
k__Bacteria;p__Actinobacteriota;c__Actinobacteria;o__Corynebacteriales;f__Nocardiaceae;g__Rhodococcus;	6.66473e-05	4.07476e-09	3.68545e-05	0.000218118	6.93811e-09	4.80906e-05	0.0476201	0.282629
k__Bacteria;p__Actinobacteriota;c__Actinobacteria;o__Pseudonocardiales;f__Pseudonocardiaceae;g__Kutzneria;	0.000296883	1.13433e-08	6.14905e-05	5.45296e-05	8.92043e-09	5.45296e-05	0.0332245	0.261241
k__Bacteria;p__Acidobacteriota;c__Subgroup_22;o__Subgroup_22;f__Subgroup_22;g__Subgroup_22;	4.24119e-05	1.43167e-09	2.18455e-05	0.000290824	1.28851e-08	6.55364e-05	0.0207739	0.238804
k__Bacteria;p__Planctomycetota;c__Planctomycetes;o__Isosphaerales;f__Isosphaeraceae;g__Tundrisphaera;	0.000278707	1.62991e-08	7.3709e-05	8.48238e-05	1.76206e-09	2.42354e-05	0.0477818	0.282629
k__Bacteria;p__Acidobacteriota;c__Acidobacteriae;o__Acidobacteriales;f__Acidobacteriaceae_(Subgroup_1);g__Terriglobus;	0.000339295	4.07476e-09	3.68545e-05	0.000115118	4.40515e-10	1.21177e-05	0.00614443	0.225922
k__Bacteria;p__Chloroflexi;c__Chloroflexia;o__Chloroflexales;f__Herpetosiphonaceae;g__Herpetosiphon;	0.000121177	8.36979e-09	5.28198e-05	0.00031506	2.75322e-09	3.02942e-05	0.0282841	0.25779
k__Bacteria;p__Gemmatimonadota;c__BD2-11_terrestrial_group;o__BD2-11_terrestrial_group;f__BD2-11_terrestrial_group;g__BD2-11_terrestrial_group;	0.000169648	2.09245e-09	2.64099e-05	0.000248413	7.70901e-10	1.60302e-05	0.0453893	0.282629
k__Bacteria;p__Acidobacteriota;c__Acidobacteriae;o__Acidobacteriales;f__Acidobacteriaceae_(Subgroup_1);g__Edaphobacter;	0.000266589	8.0394e-09	5.17668e-05	0	0	0	0.00872527	0.225922
k__Bacteria;p__Acidobacteriota;c__Acidobacteriae;o__Elev-16S-1166;f__Elev-16S-1166;g__Elev-16S-1166;	0	0	0	0.000236295	8.25966e-09	5.24711e-05	0.0115165	0.238804
k__Bacteria;p__Actinobacteriota;c__Actinobacteria;o__Streptosporangiales;f__Thermomonosporaceae;g__Actinocorallia;	0	0	0	9.08827e-05	1.32155e-09	2.09884e-05	0.0127598	0.238804
k__Bacteria;p__Bacteroidota;c__Bacteroidia;o__Sphingobacteriales;f__NS11-12_marine_group;g__NS11-12_marine_group;	0	0	0	0.000206001	8.70017e-09	5.38522e-05	0.0183611	0.238804
k__Bacteria;p__Acidobacteriota;c__Subgroup_11;o__Subgroup_11;f__Subgroup_11;g__Subgroup_11;	1.21177e-05	4.40515e-10	1.21177e-05	9.69415e-05	3.08361e-09	3.20604e-05	0.04873	0.282629
k__Bacteria;p__Actinobacteriota;c__Actinobacteria;o__Micrococcales;f__Micrococcaceae;g__Rothia;	0.000254471	9.91159e-10	1.81765e-05	4.24119e-05	5.39631e-09	4.24119e-05	0.0112009	0.238804
k__Bacteria;p__Proteobacteria;c__Gammaproteobacteria;o__Xanthomonadales;f__Rhodanobacteraceae;g__Mizugakiibacter;	0.000175706	7.04824e-09	4.84707e-05	3.63531e-05	9.91159e-10	1.81765e-05	0.0408367	0.281968
k__Bacteria;p__Firmicutes;c__Bacilli;o__Erysipelotrichales;f__Erysipelotrichaceae;g__Holdemania;	0	0	0	0.000151471	6.71785e-09	4.73211e-05	0.0274976	0.25779
k__Bacteria;p__Proteobacteria;c__Alphaproteobacteria;o__Rhizobiales;f__Beijerinckiaceae;g__Bosea;	3.02942e-05	2.75322e-09	3.02942e-05	0.000187824	3.41399e-09	3.37342e-05	0.0223689	0.240216
k__Bacteria;p__Cyanobacteria;c__Cyanobacteriia;o__Leptolyngbyales;f__Leptolyngbyaceae;g__Leptolyngbya_Es-Yyy1000;	0.000151471	6.71785e-09	4.73211e-05	0	0	0	0.0274976	0.25779
k__Bacteria;p__Proteobacteria;c__Alphaproteobacteria;o__Acetobacterales;f__Acetobacteraceae;g__Acidiphilium;	0.00021206	7.70901e-10	1.60302e-05	0	0	0	0.000481947	0.11647
k__Bacteria;p__Actinobacteriota;c__Actinobacteria;o__Streptosporangiales;f__Streptosporangiaceae;g__Nonomuraea;	3.63531e-05	3.96464e-09	3.63531e-05	0.000145412	1.32155e-09	2.09884e-05	0.0433297	0.282629
k__Bacteria;p__Actinobacteriota;c__Coriobacteriia;o__Coriobacteriales;f__Atopobiaceae;g__Atopobium;	0.000139353	1.43167e-09	2.18455e-05	1.81765e-05	9.91159e-10	1.81765e-05	0.0141978	0.238804
Others	0.336732	0.000199991	0.00816478	0.298501	3.60852e-05	0.0034682	0.0134066	0.238804

## Sheet: ChestVSFarmland
Taxa	mean(group1)	variance(group1)	standard error(group1)	mean(group2)	variance(group2)	standard error(group2)	p value	q value
k__Bacteria;p__Acidobacteriota;c__Acidobacteriae;o__Solibacterales;f__Solibacteraceae;g__Candidatus_Solibacter;	0.00883379	1.45704e-05	0.00220381	0.0257986	1.82589e-05	0.00246704	0.00666667	0.322222
k__Bacteria;p__Proteobacteria;c__Gammaproteobacteria;o__Burkholderiales;f__Burkholderiaceae;g__Burkholderia-Caballeronia-Paraburkholderia;	0.0046229	1.44786e-06	0.000694709	0.0202608	4.47053e-05	0.00386028	0.0129249	0.360405
k__Bacteria;p__Acidobacteriota;c__Acidobacteriae;o__Bryobacterales;f__Bryobacteraceae;g__Bryobacter;	0.0101062	1.19963e-06	0.000632359	0.0170375	5.26746e-07	0.000419025	0.00186854	0.263224
k__Archaea;p__Crenarchaeota;c__Nitrososphaeria;o__Nitrososphaerales;f__Nitrososphaeraceae;g__Candidatus_Nitrocosmicus;	0.00307789	1.74092e-06	0.000761778	0.00750691	5.47219e-06	0.00135058	0.0306479	0.375926
k__Bacteria;p__Bacteroidota;c__Bacteroidia;o__Sphingobacteriales;f__Sphingobacteriaceae;g__Mucilaginibacter;	0.00153895	2.80608e-07	0.000305837	0.00845209	3.33723e-06	0.00105471	0.00390297	0.294198
k__Bacteria;p__Proteobacteria;c__Gammaproteobacteria;o__Gammaproteobacteria_Incertae_Sedis;f__Unknown_Family;g__Acidibacter;	0.00357472	5.97448e-07	0.000446262	0.00531361	5.15513e-07	0.000414533	0.0308028	0.375926
k__Bacteria;p__Bacteroidota;c__Bacteroidia;o__Chitinophagales;f__Chitinophagaceae;g__Segetibacter;	0.00156924	1.1928e-06	0.000630557	0.00567714	4.15769e-06	0.00117724	0.0243631	0.375926
k__Bacteria;p__Acidobacteriota;c__Acidobacteriae;o__Acidobacteriales;f__Koribacteraceae;g__Candidatus_Koribacter;	0.00255077	8.43917e-07	0.000530382	0.00645873	8.24754e-07	0.000524326	0.00619249	0.322222
k__Bacteria;p__WPS-2;c__WPS-2;o__WPS-2;f__WPS-2;g__WPS-2;	0.00127236	2.71908e-07	0.000301058	0.00456231	3.33723e-06	0.00105471	0.0265305	0.375926
k__Bacteria;p__Acidobacteriota;c__Acidobacteriae;o__Subgroup_13;f__Subgroup_13;g__Subgroup_13;	0.00119965	8.09116e-07	0.000519332	0.00427148	1.6364e-06	0.000738558	0.0183599	0.368556
k__Bacteria;p__Verrucomicrobiota;c__Verrucomicrobiae;o__Pedosphaerales;f__Pedosphaeraceae;g__Ellin516;	0.00149653	5.55489e-07	0.000430306	0.00498643	2.57745e-06	0.000926904	0.017903	0.368556
k__Bacteria;p__Actinobacteriota;c__Actinobacteria;o__Streptomycetales;f__Streptomycetaceae;g__Streptomyces;	0.00214483	9.07901e-07	0.000550122	0.0044169	5.69256e-07	0.000435605	0.0206228	0.368556
k__Bacteria;p__Firmicutes;c__Bacilli;o__Erysipelotrichales;f__Erysipelatoclostridiaceae;g__Erysipelotrichaceae_UCG-003;	0.00220542	7.20683e-07	0.00049013	0	0	0	0.00900782	0.360405
k__Bacteria;p__Actinobacteriota;c__Actinobacteria;o__Frankiales;f__Frankiaceae;g__Jatrophihabitans;	0.00169648	2.16183e-07	0.000268442	0.00381707	1.36912e-06	0.000675554	0.0285086	0.375926
k__Bacteria;p__Acidobacteriota;c__Acidobacteriae;o__Acidobacteriales;f__Acidobacteriaceae_(Subgroup_1);g__Occallatibacter;	0.00067859	7.70901e-10	1.60302e-05	0.00373225	1.73133e-06	0.000759678	0.0123224	0.360405
k__Bacteria;p__Actinobacteriota;c__Actinobacteria;o__Catenulisporales;f__Actinospicaceae;g__Actinospica;	0.00073312	2.1354e-07	0.000266796	0.00333842	1.73992e-06	0.000761561	0.0210876	0.368556
k__Bacteria;p__Proteobacteria;c__Alphaproteobacteria;o__Rhizobiales;f__Xanthobacteraceae;g__Bradyrhizobium;	0.00226601	4.11771e-07	0.000370482	0.00375042	1.33917e-07	0.000211279	0.0175837	0.368556
k__Bacteria;p__Bacteroidota;c__Bacteroidia;o__Chitinophagales;f__Chitinophagaceae;g__Puia;	0.000557414	2.72018e-08	9.52222e-05	0.00268407	1.30051e-06	0.00065841	0.0217042	0.368556
k__Bacteria;p__Actinobacteriota;c__Actinobacteria;o__Frankiales;f__Acidothermaceae;g__Acidothermus;	0.000824003	4.07476e-09	3.68545e-05	0.00265377	1.20161e-06	0.000632881	0.0300454	0.375926
k__Bacteria;p__Patescibacteria;c__Saccharimonadia;o__Saccharimonadales;f__LWQ8;g__LWQ8;	0.000714944	2.62437e-07	0.000295768	0.00237507	8.65722e-07	0.000537191	0.0341299	0.399698
k__Bacteria;p__Actinobacteriota;c__Actinobacteria;o__Corynebacteriales;f__Mycobacteriaceae;g__Mycobacterium;	0.000969415	1.77528e-07	0.000243261	0.00244777	4.48114e-07	0.000386486	0.0207778	0.368556
k__Bacteria;p__Firmicutes;c__Clostridia;o__Lachnospirales;f__Lachnospiraceae;g__Coprococcus;	0.00217512	1.21031e-07	0.000200858	7.27061e-05	1.58585e-08	7.27061e-05	0.00155869	0.263224
k__Bacteria;p__Armatimonadota;c__Fimbriimonadia;o__Fimbriimonadales;f__Fimbriimonadaceae;g__Fimbriimonadaceae;	0.00132083	6.26522e-07	0.000456991	0.00259319	1.64312e-07	0.000234031	0.040831	0.422892
k__Bacteria;p__Chloroflexi;c__Ktedonobacteria;o__Ktedonobacterales;f__JG30-KF-AS9;g__JG30-KF-AS9;	0.000551355	2.28737e-07	0.000276126	0.00202365	8.07574e-07	0.000518837	0.0398936	0.422892
k__Bacteria;p__Proteobacteria;c__Alphaproteobacteria;o__Caulobacterales;f__Caulobacteraceae;g__Phenylobacterium;	0.00103	3.97565e-08	0.000115118	0.00187824	1.53409e-07	0.000226134	0.0194241	0.368556
k__Bacteria;p__Firmicutes;c__Clostridia;o__Christensenellales;f__Christensenellaceae;g__Christensenellaceae_R-7_group;	0.001133	4.26969e-07	0.000377257	3.63531e-05	3.96464e-09	3.63531e-05	0.0297387	0.375926
k__Bacteria;p__Patescibacteria;c__Saccharimonadia;o__Saccharimonadales;f__WWH38;g__WWH38;	0.000587708	1.01869e-07	0.000184273	0.0021206	8.85876e-07	0.000543408	0.0347324	0.399698
k__Bacteria;p__Gemmatimonadota;c__S0134_terrestrial_group;o__S0134_terrestrial_group;f__S0134_terrestrial_group;g__S0134_terrestrial_group;	0.00182977	2.08253e-07	0.000263473	0.00101183	1.00217e-08	5.77977e-05	0.0254288	0.375926
k__Bacteria;p__Bacteroidota;c__Bacteroidia;o__Chitinophagales;f__Chitinophagaceae;g__Parasegetibacter;	0.000745238	3.00651e-08	0.000100109	0.000393825	5.39631e-09	4.24119e-05	0.0209327	0.368556
k__Bacteria;p__Actinobacteriota;c__Thermoleophilia;o__Solirubrobacterales;f__Solirubrobacteraceae;g__Conexibacter;	0.00139353	5.23112e-08	0.000132049	0.00259924	1.61889e-08	7.34596e-05	0.00202347	0.263224
k__Bacteria;p__Firmicutes;c__Bacilli;o__Alicyclobacillales;f__Alicyclobacillaceae;g__Tumebacillus;	0.000454413	1.82704e-07	0.000246782	0.00122995	9.55918e-08	0.000178505	0.0374617	0.411511
k__Bacteria;p__Acidobacteriota;c__Acidobacteriae;o__Acidobacteriales;f__Acidobacteriales;g__Acidobacteriales;	0.000533178	8.76625e-08	0.000170941	0.00194489	1.37771e-07	0.000214298	0.00651174	0.322222
k__Bacteria;p__Proteobacteria;c__Alphaproteobacteria;o__Rhizobiales;f__Rhizobiaceae;g__Allorhizobium-Neorhizobium-Pararhizobium-Rhizobium;	0.000799767	2.10456e-07	0.000264862	0.00166618	1.99663e-07	0.000257982	0.0479296	0.463319
k__Bacteria;p__Chloroflexi;c__Ktedonobacteria;o__Ktedonobacterales;f__Ktedonobacteraceae;g__Thermosporothrix;	0.000302942	2.15852e-08	8.48238e-05	0.00175101	3.61553e-07	0.000347156	0.011831	0.360405
k__Bacteria;p__Proteobacteria;c__Alphaproteobacteria;o__Rickettsiales;f__Mitochondria;g__Mitochondria;	0.000345354	7.36761e-08	0.000156712	0.00163589	3.0759e-07	0.000320203	0.0160454	0.368556
k__Bacteria;p__Bacteroidota;c__Bacteroidia;o__Chitinophagales;f__Chitinophagaceae;g__Parafilimonas;	0.00149048	2.55058e-07	0.000291581	0.000454413	2.23011e-07	0.000272648	0.0367058	0.409411
k__Bacteria;p__Bacteroidota;c__Bacteroidia;o__Chitinophagales;f__Chitinophagaceae;g__Aurantisolimonas;	0.000618002	1.71801e-08	7.56749e-05	0.000357472	1.43167e-09	2.18455e-05	0.0197277	0.368556
k__Bacteria;p__Actinobacteriota;c__Actinobacteria;o__Pseudonocardiales;f__Pseudonocardiaceae;g__Amycolatopsis;	0.000484707	1.76536e-07	0.000242581	0.00175101	8.40282e-08	0.00016736	0.0103881	0.360405
k__Bacteria;p__Proteobacteria;c__Gammaproteobacteria;o__Burkholderiales;f__Oxalobacteraceae;g__Noviherbaspirillum;	0.000569531	2.85233e-08	9.75079e-05	0.00138748	3.41069e-07	0.000337179	0.0488404	0.465911
k__Bacteria;p__Actinobacteriota;c__Actinobacteria;o__Micromonosporales;f__Micromonosporaceae;g__Actinoplanes;	0	0	0	0.00122995	1.56052e-07	0.000228073	0.00544288	0.322222
k__Bacteria;p__Proteobacteria;c__Gammaproteobacteria;o__Oceanospirillales;f__Pseudohongiellaceae;g__BIyi10;	0.000424119	2.72018e-08	9.52222e-05	0.000139353	1.53079e-08	7.14327e-05	0.0446933	0.448705
k__Bacteria;p__Actinobacteriota;c__Actinobacteria;o__Catenulisporales;f__Catenulisporaceae;g__Catenulispora;	0.000321119	1.00217e-08	5.77977e-05	0.00110877	1.94267e-07	0.000254471	0.025892	0.375926
k__Bacteria;p__Proteobacteria;c__Gammaproteobacteria;o__Steroidobacterales;f__Steroidobacteraceae;g__Steroidobacter;	0.00015753	4.5373e-08	0.000122981	0.000654355	4.39414e-08	0.000121025	0.0302003	0.375926
k__Bacteria;p__Proteobacteria;c__Gammaproteobacteria;o__Cellvibrionales;f__Cellvibrionaceae;g__Cellvibrio;	0.000436237	5.28618e-09	4.19769e-05	0.000206001	4.40515e-10	1.21177e-05	0.00603756	0.322222
k__Bacteria;p__Acidobacteriota;c__Blastocatellia;o__Blastocatellales;f__Blastocatellaceae;g__Blastocatella;	0.000236295	4.19591e-08	0.000118264	0.000908827	7.83015e-08	0.000161557	0.0189609	0.368556
k__Bacteria;p__Proteobacteria;c__Gammaproteobacteria;o__Burkholderiales;f__Nitrosomonadaceae;g__Nitrosospira;	0.000381707	6.27734e-09	4.57433e-05	0.000763414	4.39414e-08	0.000121025	0.0277637	0.375926
k__Bacteria;p__Chloroflexi;c__Chloroflexia;o__Thermomicrobiales;f__Thermomicrobiaceae;g__Nitrolancea;	0.000309001	3.56817e-08	0.000109059	0.000739179	1.39864e-08	6.82797e-05	0.0192692	0.368556
k__Bacteria;p__Proteobacteria;c__Gammaproteobacteria;o__Xanthomonadales;f__Rhodanobacteraceae;g__Rudaea;	0.000218118	3.86552e-08	0.000113512	0.000793708	1.05834e-07	0.000187824	0.0356541	0.403895
k__Bacteria;p__Desulfobacterota;c__Desulfuromonadia;o__Geobacterales;f__Geobacteraceae;g__Citrifermentans;	4.24119e-05	5.39631e-09	4.24119e-05	0.000181765	3.30386e-10	1.04942e-05	0.0218592	0.368556
k__Bacteria;p__Actinobacteriota;c__Actinobacteria;o__Micrococcales;f__Microbacteriaceae;g__Leifsonia;	0.000169648	2.15852e-08	8.48238e-05	0.00067859	3.71134e-08	0.000111226	0.0157371	0.368556
k__Bacteria;p__Proteobacteria;c__Alphaproteobacteria;o__Rhizobiales;f__Rhizobiales_Incertae_Sedis;g__Bauldia;	0.000466531	3.77742e-08	0.000112211	0.000121177	2.72018e-08	9.52222e-05	0.0475931	0.463319
k__Bacteria;p__Actinobacteriota;c__Actinobacteria;o__Corynebacteriales;f__Nocardiaceae;g__Nocardia;	7.27061e-05	4.29502e-09	3.78375e-05	0.000496825	8.99752e-08	0.000173181	0.0445383	0.448705
k__Bacteria;p__Elusimicrobiota;c__Lineage_IIb;o__Lineage_IIb;f__Lineage_IIb;g__Lineage_IIb;	0.000424119	5.39631e-09	4.24119e-05	0.000654355	3.96464e-09	3.63531e-05	0.0114945	0.360405
k__Bacteria;p__Proteobacteria;c__Gammaproteobacteria;o__Xanthomonadales;f__Rhodanobacteraceae;g__Rhodanobacter;	0.000127236	1.42066e-08	6.88152e-05	0.000599826	2.51094e-08	9.14865e-05	0.0113396	0.360405
k__Bacteria;p__Actinobacteriota;c__Actinobacteria;o__Micrococcales;f__Micrococcaceae;g__Sinomonas;	4.24119e-05	5.39631e-09	4.24119e-05	0.000424119	4.63642e-08	0.000124317	0.0292817	0.375926
k__Bacteria;p__Planctomycetota;c__Planctomycetes;o__Isosphaerales;f__Isosphaeraceae;g__Aquisphaera;	0	0	0	0.000272648	2.3127e-09	2.77651e-05	0.00171362	0.263224
k__Bacteria;p__Actinobacteriota;c__Actinobacteria;o__Pseudonocardiales;f__Pseudonocardiaceae;g__Actinomycetospora;	0.000163589	2.97348e-09	3.14827e-05	0.000490766	2.3127e-09	2.77651e-05	0.0021784	0.263224
k__Bacteria;p__Proteobacteria;c__Alphaproteobacteria;o__Rhizobiales;f__Beijerinckiaceae;g__Roseiarcus;	6.66473e-05	3.41399e-09	3.37342e-05	0.000333236	2.32372e-08	8.80098e-05	0.0311111	0.375926
k__Bacteria;p__Planctomycetota;c__BD7-11;o__BD7-11;f__BD7-11;g__BD7-11;	0.00015753	1.86118e-08	7.8765e-05	0.000430178	5.7267e-09	4.36909e-05	0.0255837	0.375926
k__Bacteria;p__Bacteroidota;c__Bacteroidia;o__Chitinophagales;f__Chitinophagaceae;g__Cnuella;	7.27061e-05	3.96464e-09	3.63531e-05	0.000327178	1.61889e-08	7.34596e-05	0.0239108	0.375926
k__Bacteria;p__Firmicutes;c__Clostridia;o__Lachnospirales;f__Lachnospiraceae;g__Lachnospiraceae_UCG-004;	0.00031506	1.86118e-08	7.8765e-05	0	0	0	0.0124773	0.360405
k__Bacteria;p__Actinobacteriota;c__Actinobacteria;o__Pseudonocardiales;f__Pseudonocardiaceae;g__Kutzneria;	9.69415e-05	8.36979e-09	5.28198e-05	0.000309001	1.0242e-08	5.84294e-05	0.0342848	0.399698
k__Bacteria;p__Proteobacteria;c__Alphaproteobacteria;o__Azospirillales;f__Inquilinaceae;g__Inquilinus;	3.02942e-05	2.75322e-09	3.02942e-05	0.000363531	4.29502e-09	3.78375e-05	0.00327856	0.294198
k__Bacteria;p__Chloroflexi;c__Chloroflexia;o__Chloroflexales;f__Chloroflexaceae;g__FFCH7168;	9.08827e-05	5.28618e-09	4.19769e-05	0.000399884	0	0	0.00265884	0.27538
k__Bacteria;p__Planctomycetota;c__Planctomycetes;o__Isosphaerales;f__Isosphaeraceae;g__Tundrisphaera;	5.45296e-05	8.92043e-09	5.45296e-05	0.000272648	1.61889e-08	7.34596e-05	0.04518	0.448705
k__Bacteria;p__Acidobacteriota;c__Acidobacteriae;o__Acidobacteriales;f__Acidobacteriaceae_(Subgroup_1);g__Terriglobus;	0	0	0	0.000345354	2.97348e-09	3.14827e-05	0.00107512	0.263224
k__Archaea;p__Nanoarchaeota;c__Nanoarchaeia;o__Woesearchaeales;f__Woesearchaeales;g__Woesearchaeales;	0.000193883	5.7267e-09	4.36909e-05	4.24119e-05	5.39631e-09	4.24119e-05	0.0406761	0.422892
k__Bacteria;p__Armatimonadota;c__Fimbriimonadia;o__Fimbriimonadales;f__Fimbriimonadaceae;g__Fimbriimonas;	7.27061e-05	4.29502e-09	3.78375e-05	0.000242354	5.39631e-09	4.24119e-05	0.0269875	0.375926
k__Bacteria;p__Actinobacteriota;c__Actinobacteria;o__Micrococcales;f__Micrococcaceae;g__Rothia;	0.000109059	9.25082e-09	5.55302e-05	0.000254471	9.91159e-10	1.81765e-05	0.0405211	0.422892
k__Bacteria;p__SAR324_clade(Marine_group_B);c__SAR324_clade(Marine_group_B);o__SAR324_clade(Marine_group_B);f__SAR324_clade(Marine_group_B);g__SAR324_clade(Marine_group_B);	0	0	0	0.000199942	9.25082e-09	5.55302e-05	0.0162003	0.368556
k__Bacteria;p__Firmicutes;c__Bacilli;o__Erysipelotrichales;f__Erysipelotrichaceae;g__Holdemania;	0.000127236	2.97348e-09	3.14827e-05	0	0	0	0.0121674	0.360405
k__Bacteria;p__Proteobacteria;c__Alphaproteobacteria;o__Acetobacterales;f__Acetobacteraceae;g__Acidiphilium;	5.45296e-05	2.97348e-09	3.14827e-05	0.000218118	3.30386e-10	1.04942e-05	0.00712676	0.322931
k__Bacteria;p__Cyanobacteria;c__Cyanobacteriia;o__Leptolyngbyales;f__Leptolyngbyaceae;g__Leptolyngbya_Es-Yyy1000;	0	0	0	0.000151471	5.39631e-09	4.24119e-05	0.0163552	0.368556
k__Bacteria;p__Proteobacteria;c__Alphaproteobacteria;o__Rhizobiales;f__D05-2;g__D05-2;	0.000127236	2.3127e-09	2.77651e-05	6.05884e-06	1.10129e-10	6.05884e-06	0.010543	0.360405
k__Bacteria;p__Actinobacteriota;c__Coriobacteriia;o__Coriobacteriales;f__Atopobiaceae;g__Atopobium;	0	0	0	0.000151471	1.76206e-09	2.42354e-05	0.0040579	0.294198
Others	0.250769	0.00230959	0.0277464	0.336363	0.000194117	0.00804399	0.0272958	0.375926

## Sheet: ChestVSPersim
Taxa	mean(group1)	variance(group1)	standard error(group1)	mean(group2)	variance(group2)	standard error(group2)	p value	q value
k__Bacteria;p__Proteobacteria;c__Gammaproteobacteria;o__Burkholderiales;f__Burkholderiaceae;g__Burkholderia-Caballeronia-Paraburkholderia;	0.0046229	1.48718e-06	0.000704078	0.00958509	6.91939e-07	0.000480257	0.00386903	0.742315
k__Bacteria;p__Acidobacteriota;c__Acidobacteriae;o__Bryobacterales;f__Bryobacteraceae;g__Bryobacter;	0.010191	1.39764e-06	0.000682555	0.0146442	7.58314e-06	0.00158988	0.0364961	0.814911
k__Archaea;p__Crenarchaeota;c__Nitrososphaeria;o__Nitrososphaerales;f__Nitrososphaeraceae;g__Candidatus_Nitrocosmicus;	0.00307183	1.75072e-06	0.000763919	0.00950633	2.04466e-05	0.00261066	0.045527	0.814911
k__Bacteria;p__Firmicutes;c__Bacilli;o__Bacillales;f__Bacillaceae;g__Bacillus;	0.00524696	1.29717e-05	0.0020794	0.01339	7.55373e-07	0.000501788	0.0138398	0.814911
k__Bacteria;p__Bacteroidota;c__Bacteroidia;o__Chitinophagales;f__Chitinophagaceae;g__Segetibacter;	0.00158742	1.21758e-06	0.000637072	0.0034596	4.91064e-07	0.000404584	0.0405023	0.814911
k__Bacteria;p__Acidobacteriota;c__Acidobacteriae;o__Subgroup_13;f__Subgroup_13;g__Subgroup_13;	0.00118147	8.36538e-07	0.000528059	0.00439872	2.95266e-06	0.000992079	0.0288243	0.814911
k__Bacteria;p__Actinobacteriota;c__Actinobacteria;o__Streptomycetales;f__Streptomycetaceae;g__Streptomyces;	0.00211454	9.22549e-07	0.000554541	0.00362925	3.89966e-07	0.000360539	0.0499707	0.814911
k__Bacteria;p__Actinobacteriota;c__Thermoleophilia;o__Solirubrobacterales;f__67-14;g__67-14;	0.00206607	1.29655e-06	0.000657405	0.00373831	7.94028e-08	0.000162689	0.0407704	0.814911
k__Bacteria;p__Actinobacteriota;c__Actinobacteria;o__Frankiales;f__Acidothermaceae;g__Acidothermus;	0.00078765	3.08361e-09	3.20604e-05	0.00206001	5.82911e-07	0.000440799	0.0282419	0.814911
k__Bacteria;p__Patescibacteria;c__Saccharimonadia;o__Saccharimonadales;f__LWQ8;g__LWQ8;	0.000714944	2.15522e-07	0.000268031	0.00142383	1.33256e-08	6.66473e-05	0.0370493	0.814911
k__Bacteria;p__Chloroflexi;c__Ktedonobacteria;o__Ktedonobacterales;f__JG30-KF-AS9;g__JG30-KF-AS9;	0.000545296	2.25984e-07	0.00027446	0.00169648	1.93386e-07	0.000253894	0.0229291	0.814911
k__Bacteria;p__Firmicutes;c__Bacilli;o__Paenibacillales;f__Paenibacillaceae;g__Paenibacillus;	0.00117542	7.52069e-07	0.000500689	0.00265377	1.88651e-07	0.000250766	0.0338228	0.814911
k__Bacteria;p__Proteobacteria;c__Alphaproteobacteria;o__Caulobacterales;f__Caulobacteraceae;g__Phenylobacterium;	0.00103	3.97565e-08	0.000115118	0.00154501	3.07259e-08	0.000101203	0.0188783	0.814911
k__Bacteria;p__Firmicutes;c__Bacilli;o__Alicyclobacillales;f__Alicyclobacillaceae;g__Tumebacillus;	0.000454413	1.90302e-07	0.000251861	0.00169042	5.02518e-07	0.000409275	0.0367812	0.814911
k__Bacteria;p__Acidobacteriota;c__Acidobacteriae;o__Acidobacteriales;f__Acidobacteriales;g__Acidobacteriales;	0.000527119	9.01954e-08	0.000173393	0.00122389	2.72018e-08	9.52222e-05	0.0159877	0.814911
k__Bacteria;p__Bacteroidota;c__Bacteroidia;o__Chitinophagales;f__Chitinophagaceae;g__Aurantisolimonas;	0.000611943	1.72902e-08	7.59171e-05	0.000351413	6.71785e-09	4.73211e-05	0.0274854	0.814911
k__Bacteria;p__Proteobacteria;c__Gammaproteobacteria;o__Burkholderiales;f__Oxalobacteraceae;g__Noviherbaspirillum;	0.00057559	2.52195e-08	9.16869e-05	0.00107847	1.04512e-07	0.000186648	0.0429291	0.814911
k__Bacteria;p__Actinobacteriota;c__Actinobacteria;o__Micromonosporales;f__Micromonosporaceae;g__Actinoplanes;	0	0	0	0.00113906	3.10673e-07	0.000321804	0.0156934	0.814911
k__Bacteria;p__Proteobacteria;c__Gammaproteobacteria;o__Cellvibrionales;f__Cellvibrionaceae;g__Cellvibrio;	0.000430178	5.39631e-09	4.24119e-05	0.000224177	7.70901e-10	1.60302e-05	0.00819106	0.742315
k__Bacteria;p__Acidobacteriota;c__Blastocatellia;o__Blastocatellales;f__Blastocatellaceae;g__Blastocatella;	0.00026053	6.09012e-08	0.000142479	0.000690708	3.00651e-08	0.000100109	0.0406364	0.814911
k__Bacteria;p__Proteobacteria;c__Gammaproteobacteria;o__Burkholderiales;f__Nitrosomonadaceae;g__Nitrosospira;	0.000381707	6.27734e-09	4.57433e-05	0.00094518	2.08143e-08	8.32953e-05	0.00344684	0.742315
k__Bacteria;p__Desulfobacterota;c__Desulfuromonadia;o__Geobacterales;f__Geobacteraceae;g__Citrifermentans;	4.24119e-05	5.39631e-09	4.24119e-05	0.000224177	1.00217e-08	5.77977e-05	0.0379923	0.814911
k__Bacteria;p__Proteobacteria;c__Gammaproteobacteria;o__Xanthomonadales;f__Rhodanobacteraceae;g__Rhodanobacter;	0.000127236	1.61889e-08	7.34596e-05	0.000357472	1.10129e-08	6.05884e-05	0.0432018	0.814911
k__Bacteria;p__Proteobacteria;c__Alphaproteobacteria;o__Rhizobiales;f__Beijerinckiaceae;g__Methylobacterium-Methylorubrum;	0.000145412	6.27734e-09	4.57433e-05	0.000515002	1.89421e-08	7.9461e-05	0.0118444	0.814911
k__Bacteria;p__Actinobacteriota;c__Actinobacteria;o__Pseudonocardiales;f__Pseudonocardiaceae;g__Actinomycetospora;	0.000169648	3.08361e-09	3.20604e-05	0.000381707	9.91159e-10	1.81765e-05	0.00416949	0.742315
k__Bacteria;p__Chloroflexi;c__Chloroflexia;o__Chloroflexales;f__Chloroflexaceae;g__FFCH7168;	0.000103	3.08361e-09	3.20604e-05	0.000278707	4.73554e-09	3.97305e-05	0.017621	0.814911
k__Bacteria;p__Proteobacteria;c__Gammaproteobacteria;o__Burkholderiales;f__B1-7BS;g__B1-7BS;	3.63531e-05	3.96464e-09	3.63531e-05	0.000242354	1.53079e-08	7.14327e-05	0.0369153	0.814911
k__Bacteria;p__Firmicutes;c__Clostridia;o__Lachnospirales;f__Lachnospiraceae;g__Lachnospiraceae_UCG-004;	0.000321119	2.12548e-08	8.41721e-05	3.02942e-05	2.75322e-09	3.02942e-05	0.0206102	0.814911
k__Bacteria;p__Firmicutes;c__Bacilli;o__Thermoactinomycetales;f__Thermoactinomycetaceae;g__Kroppenstedtia;	3.02942e-05	2.75322e-09	3.02942e-05	0.000339295	2.85233e-08	9.75079e-05	0.0246888	0.814911
k__Bacteria;p__Firmicutes;c__Bacilli;o__Brevibacillales;f__Brevibacillaceae;g__Brevibacillus;	3.63531e-05	3.96464e-09	3.63531e-05	0.000363531	2.3127e-09	2.77651e-05	0.00210478	0.742315
k__Bacteria;p__Proteobacteria;c__Alphaproteobacteria;o__Rhizobiales;f__Amb-16S-1323;g__Amb-16S-1323;	4.24119e-05	5.39631e-09	4.24119e-05	0.000302942	1.13433e-08	6.14905e-05	0.0168921	0.814911
k__Bacteria;p__Patescibacteria;c__Berkelbacteria;o__Berkelbacteria;f__Berkelbacteria;g__Berkelbacteria;	0.000230236	1.89421e-08	7.9461e-05	3.02942e-05	2.75322e-09	3.02942e-05	0.0462512	0.814911
k__Bacteria;p__Cyanobacteria;c__Cyanobacteriia;o__Cyanobacteriales;f__Phormidiaceae;g__Tychonema_CCAP_1459-11B;	0	0	0	9.08827e-05	9.91159e-10	1.81765e-05	0.00635901	0.742315
k__Bacteria;p__Proteobacteria;c__Gammaproteobacteria;o__Gammaproteobacteria_Incertae_Sedis;f__Unknown_Family;g__Unknown_Family;	0.00015753	7.37863e-09	4.95938e-05	1.81765e-05	9.91159e-10	1.81765e-05	0.0339569	0.814911
k__Bacteria;p__SAR324_clade(Marine_group_B);c__SAR324_clade(Marine_group_B);o__SAR324_clade(Marine_group_B);f__SAR324_clade(Marine_group_B);g__SAR324_clade(Marine_group_B);	0	0	0	0.000103	1.43167e-09	2.18455e-05	0.00742835	0.742315
k__Bacteria;p__Actinobacteriota;c__Actinobacteria;o__Glycomycetales;f__Glycomycetaceae;g__Glycomyces;	0	0	0	9.08827e-05	9.91159e-10	1.81765e-05	0.00635901	0.742315
Others	0.2512	0.00229509	0.0276592	0.32951	0.00012747	0.00651843	0.0306579	0.814911

## Sheet: ChestVSWalnut
Taxa	mean(group1)	variance(group1)	standard error(group1)	mean(group2)	variance(group2)	standard error(group2)	p value	q value
k__Bacteria;p__Acidobacteriota;c__Holophagae;o__Subgroup_7;f__Subgroup_7;g__Subgroup_7;	0.00422907	1.0257e-05	0.00184905	0.00971233	5.39961e-07	0.000424249	0.0251533	0.63376
k__Bacteria;p__Proteobacteria;c__Gammaproteobacteria;o__Gammaproteobacteria_Incertae_Sedis;f__Unknown_Family;g__Acidibacter;	0.00356866	6.85331e-07	0.000477958	0.00737361	7.02809e-06	0.00153059	0.0400759	0.63376
k__Bacteria;p__Proteobacteria;c__Gammaproteobacteria;o__Burkholderiales;f__Nitrosomonadaceae;g__Ellin6067;	0.00477437	5.05271e-07	0.000410394	0.0089065	3.51498e-06	0.00108243	0.0134067	0.63376
k__Bacteria;p__Proteobacteria;c__Alphaproteobacteria;o__Rhizobiales;f__Beijerinckiaceae;g__Microvirga;	0.00169648	7.65285e-07	0.000505069	0.00450172	2.50345e-06	0.0009135	0.0302185	0.63376
k__Bacteria;p__Actinobacteriota;c__Actinobacteria;o__Frankiales;f__Frankiaceae;g__Jatrophihabitans;	0.00166618	2.11888e-07	0.000265762	0.00099365	8.70017e-09	5.38522e-05	0.0359788	0.63376
k__Bacteria;p__Bacteroidota;c__Bacteroidia;o__Chitinophagales;f__Chitinophagaceae;g__Flavitalea;	0.001236	1.73453e-07	0.000240453	0.00297489	1.44918e-06	0.000695026	0.0406662	0.63376
k__Bacteria;p__Actinobacteriota;c__Actinobacteria;o__Propionibacteriales;f__Nocardioidaceae;g__Nocardioides;	0.00163589	1.04369e-06	0.000589828	0.00385342	1.21252e-07	0.00020104	0.0135524	0.63376
k__Bacteria;p__Proteobacteria;c__Alphaproteobacteria;o__Rhizobiales;f__Xanthobacteraceae;g__Bradyrhizobium;	0.00229024	3.82918e-07	0.000357266	0.00343536	2.34244e-07	0.00027943	0.0345979	0.63376
k__Bacteria;p__Proteobacteria;c__Alphaproteobacteria;o__Rhizobiales;f__Devosiaceae;g__Devosia;	0.00134506	4.82034e-07	0.000400846	0.00309001	4.0175e-07	0.000365946	0.0184704	0.63376
k__Bacteria;p__Desulfobacterota;c__Desulfovibrionia;o__Desulfovibrionales;f__Desulfovibrionaceae;g__Bilophila;	0.00192065	1.28201e-06	0.00065371	0.000454413	5.18706e-08	0.000131492	0.0490182	0.63376
k__Bacteria;p__Proteobacteria;c__Alphaproteobacteria;o__Caulobacterales;f__Caulobacteraceae;g__Phenylobacterium;	0.00103	3.84349e-08	0.000113189	0.0022963	4.69259e-07	0.000395499	0.0212109	0.63376
k__Bacteria;p__Proteobacteria;c__Gammaproteobacteria;o__Xanthomonadales;f__Xanthomonadaceae;g__Lysobacter;	0.000702826	4.83465e-08	0.000126947	0.00253866	5.87207e-07	0.00044242	0.00926252	0.63376
k__Bacteria;p__Gemmatimonadota;c__S0134_terrestrial_group;o__S0134_terrestrial_group;f__S0134_terrestrial_group;g__S0134_terrestrial_group;	0.00179948	2.21028e-07	0.000271433	0.0026053	3.38095e-08	0.00010616	0.0279287	0.63376
k__Bacteria;p__Cyanobacteria;c__Cyanobacteriia;o__Oxyphotobacteria_Incertae_Sedis;f__Unknown_Family;g__Leptolyngbya_EcFYyyy-00;	0.000133295	1.3656e-08	6.74684e-05	0.00031506	1.43167e-09	2.18455e-05	0.0333672	0.63376
k__Bacteria;p__Proteobacteria;c__Alphaproteobacteria;o__Rhizobiales;f__Rhizobiaceae;g__Allorhizobium-Neorhizobium-Pararhizobium-Rhizobium;	0.000799767	2.10456e-07	0.000264862	0.00170254	2.46248e-07	0.000286501	0.0436965	0.63376
k__Bacteria;p__Actinobacteriota;c__Actinobacteria;o__Micromonosporales;f__Micromonosporaceae;g__Actinoplanes;	0	0	0	0.00130871	1.75765e-07	0.000242051	0.00420637	0.609924
k__Bacteria;p__Proteobacteria;c__Gammaproteobacteria;o__Steroidobacterales;f__Steroidobacteraceae;g__Steroidobacter;	0.00015753	4.5373e-08	0.000122981	0.00135718	2.85233e-08	9.75079e-05	0.00137178	0.275038
k__Bacteria;p__Bacteroidota;c__Bacteroidia;o__Chitinophagales;f__Chitinophagaceae;g__Chitinophagaceae;	0.000115118	3.97565e-08	0.000115118	0.000599826	6.27734e-09	4.57433e-05	0.00972838	0.63376
k__Bacteria;p__Actinobacteriota;c__Actinobacteria;o__Frankiales;f__Frankiales;g__Frankiales;	0.000351413	6.91609e-08	0.000151834	0.000860356	5.29719e-08	0.000132881	0.0348877	0.63376
k__Bacteria;p__Proteobacteria;c__Gammaproteobacteria;o__Burkholderiales;f__Nitrosomonadaceae;g__Nitrosospira;	0.000381707	4.29502e-09	3.78375e-05	0.000830062	6.71785e-09	4.73211e-05	0.00151745	0.275038
k__Bacteria;p__Acidobacteriota;c__Blastocatellia;o__Blastocatellales;f__Blastocatellaceae;g__Blastocatella;	0.000242354	4.00869e-08	0.000115595	0.000914885	3.48007e-08	0.000107704	0.00803945	0.63376
k__Bacteria;p__Proteobacteria;c__Alphaproteobacteria;o__Rhizobiales;f__Hyphomicrobiaceae;g__Pedomicrobium;	0.000302942	6.91609e-08	0.000151834	0.000848238	4.83465e-08	0.000126947	0.0280744	0.63376
k__Bacteria;p__Proteobacteria;c__Alphaproteobacteria;o__Sphingomonadales;f__Sphingomonadaceae;g__Novosphingobium;	0.000351413	8.70017e-09	5.38522e-05	0.000811885	6.91609e-08	0.000151834	0.0257466	0.63376
k__Bacteria;p__Proteobacteria;c__Alphaproteobacteria;o__Rhizobiales;f__Hyphomicrobiaceae;g__Hyphomicrobium;	0.000272648	7.43369e-08	0.000157413	0.000830062	2.15852e-08	8.48238e-05	0.0205979	0.63376
k__Bacteria;p__Actinobacteriota;c__Actinobacteria;o__0319-7L14;f__0319-7L14;g__0319-7L14;	0.000193883	2.95145e-08	9.91875e-05	0.000569531	2.19156e-08	8.54705e-05	0.0256009	0.63376
k__Bacteria;p__Gemmatimonadota;c__Longimicrobia;o__Longimicrobiales;f__Longimicrobiaceae;g__Longimicrobiaceae;	0.000206001	2.38979e-08	8.92523e-05	0.000690708	3.66729e-08	0.000110564	0.0158543	0.63376
k__Bacteria;p__Cyanobacteria;c__Vampirivibrionia;o__Obscuribacterales;f__Obscuribacteraceae;g__Obscuribacteraceae;	0.000654355	2.61005e-08	9.32747e-05	0.00031506	2.38979e-08	8.92523e-05	0.0310835	0.63376
k__Bacteria;p__Actinobacteriota;c__Actinobacteria;o__Micrococcales;f__Cellulomonadaceae;g__Cellulomonas;	0.000242354	1.39864e-08	6.82797e-05	0.000539237	3.21576e-08	0.000103534	0.0393156	0.63376
k__Bacteria;p__Proteobacteria;c__Alphaproteobacteria;o__Rhodobacterales;f__Rhodobacteraceae;g__Rubellimicrobium;	9.08827e-05	6.27734e-09	4.57433e-05	0.000424119	5.46239e-08	0.000134937	0.0424841	0.63376
k__Bacteria;p__Actinobacteriota;c__Actinobacteria;o__Micrococcales;f__Microbacteriaceae;g__Agromyces;	7.27061e-05	1.58585e-08	7.27061e-05	0.00041806	4.88972e-08	0.000127668	0.0421791	0.63376
k__Bacteria;p__Acidobacteriota;c__Vicinamibacteria;o__Vicinamibacterales;f__Vicinamibacteraceae;g__Luteitalea;	0	0	0	0.000448354	2.6541e-08	9.40585e-05	0.00663278	0.63376
k__Bacteria;p__Actinobacteriota;c__Acidimicrobiia;o__Microtrichales;f__Iamiaceae;g__Iamia;	0.00021206	1.86118e-08	7.8765e-05	0.000484707	2.52195e-08	9.16869e-05	0.0457891	0.63376
k__Bacteria;p__Proteobacteria;c__Alphaproteobacteria;o__Sphingomonadales;f__Sphingomonadaceae;g__Sphingobium;	0.000187824	7.37863e-09	4.95938e-05	0.000454413	1.58585e-08	7.27061e-05	0.0222868	0.63376
k__Bacteria;p__Actinobacteriota;c__Actinobacteria;o__Micrococcales;f__Intrasporangiaceae;g__Phycicoccus;	0.000109059	3.56817e-08	0.000109059	0.000454413	6.93811e-09	4.80906e-05	0.0250076	0.63376
k__Bacteria;p__Verrucomicrobiota;c__Verrucomicrobiae;o__Verrucomicrobiales;f__Verrucomicrobiaceae;g__Roseimicrobium;	6.66473e-05	4.07476e-09	3.68545e-05	0.000327178	3.86552e-08	0.000113512	0.0499317	0.63376
k__Bacteria;p__Bacteroidota;c__Bacteroidia;o__Chitinophagales;f__Chitinophagaceae;g__Pseudoflavitalea;	3.63531e-05	3.96464e-09	3.63531e-05	0.00031506	2.52195e-08	9.16869e-05	0.0265144	0.63376
k__Bacteria;p__Proteobacteria;c__Gammaproteobacteria;o__Burkholderiales;f__B1-7BS;g__B1-7BS;	3.63531e-05	3.96464e-09	3.63531e-05	0.000284766	3.05057e-08	0.000100839	0.043393	0.63376
k__Bacteria;p__Proteobacteria;c__Alphaproteobacteria;o__Azospirillales;f__Inquilinaceae;g__Inquilinus;	3.02942e-05	2.75322e-09	3.02942e-05	0.000127236	3.30386e-10	1.04942e-05	0.0224325	0.63376
k__Bacteria;p__Verrucomicrobiota;c__Chlamydiae;o__Chlamydiales;f__cvE6;g__cvE6;	0.000290824	6.27734e-09	4.57433e-05	7.8765e-05	4.73554e-09	3.97305e-05	0.0143187	0.63376
k__Bacteria;p__Actinobacteriota;c__Actinobacteria;o__Corynebacteriales;f__Nocardiaceae;g__Rhodococcus;	7.8765e-05	8.70017e-09	5.38522e-05	0.000242354	4.73554e-09	3.97305e-05	0.0372003	0.63376
k__Bacteria;p__Verrucomicrobiota;c__Verrucomicrobiae;o__Verrucomicrobiales;f__Verrucomicrobiaceae;g__Prosthecobacter;	7.8765e-05	4.73554e-09	3.97305e-05	0.000321119	1.99333e-08	8.15134e-05	0.0303642	0.63376
k__Bacteria;p__Acidobacteriota;c__Acidobacteriae;o__Acidobacteriales;f__Acidobacteriaceae_(Subgroup_1);g__Terriglobus;	0	0	0	0.000121177	1.10129e-10	6.05884e-06	0.000318665	0.231032
k__Bacteria;p__Chloroflexi;c__Chloroflexia;o__Chloroflexales;f__Herpetosiphonaceae;g__Herpetosiphon;	0.000181765	1.22243e-08	6.38339e-05	0.000351413	1.43167e-09	2.18455e-05	0.0350334	0.63376
k__Bacteria;p__Proteobacteria;c__Alphaproteobacteria;o__Rhizobiales;f__Labraceae;g__Labrys;	6.05884e-05	1.10129e-08	6.05884e-05	0.000278707	1.62991e-08	7.3709e-05	0.0448695	0.63376
k__Bacteria;p__Acidobacteriota;c__Acidobacteriae;o__Acidobacteriales;f__Acidobacteriaceae_(Subgroup_1);g__Edaphobacter;	0.000321119	4.07476e-09	3.68545e-05	0	0	0	0.00108346	0.275038
k__Bacteria;p__Patescibacteria;c__Berkelbacteria;o__Berkelbacteria;f__Berkelbacteria;g__Berkelbacteria;	0.000230236	1.86118e-08	7.8765e-05	1.21177e-05	4.40515e-10	1.21177e-05	0.02822	0.63376
k__Bacteria;p__Proteobacteria;c__Gammaproteobacteria;o__Xanthomonadales;f__Rhodanobacteraceae;g__Mizugakiibacter;	7.27061e-05	3.30386e-10	1.04942e-05	3.02942e-05	7.70901e-10	1.60302e-05	0.0484082	0.63376
k__Archaea;p__Nanoarchaeota;c__Nanoarchaeia;o__Woesearchaeales;f__Woesearchaeales;g__Woesearchaeales;	0.000187824	7.04824e-09	4.84707e-05	1.21177e-05	4.40515e-10	1.21177e-05	0.0138574	0.63376
k__Bacteria;p__Actinobacteriota;c__Coriobacteriia;o__Coriobacteriales;f__Eggerthellaceae;g__Gordonibacter;	0.000151471	2.09245e-09	2.64099e-05	4.24119e-05	1.43167e-09	2.18455e-05	0.0195478	0.63376
k__Bacteria;p__Bacteroidota;c__Bacteroidia;o__Sphingobacteriales;f__NS11-12_marine_group;g__NS11-12_marine_group;	6.05884e-05	4.07476e-09	3.68545e-05	0.000206001	2.75322e-09	3.02942e-05	0.0219985	0.63376
k__Bacteria;p__Proteobacteria;c__Gammaproteobacteria;o__Burkholderiales;f__Alcaligenaceae;g__Parapusillimonas;	0	0	0	0.000127236	3.96464e-09	3.63531e-05	0.0143187	0.63376
k__Bacteria;p__Proteobacteria;c__Alphaproteobacteria;o__Rhizobiales;f__Beijerinckiaceae;g__Bosea;	4.84707e-05	1.76206e-09	2.42354e-05	0.000187824	1.76206e-09	2.42354e-05	0.00881942	0.63376
k__Bacteria;p__Proteobacteria;c__Alphaproteobacteria;o__Rhizobiales;f__A0839;g__A0839;	1.81765e-05	9.91159e-10	1.81765e-05	0.000127236	2.3127e-09	2.77651e-05	0.0176874	0.63376

## Sheet: WalnutVSPersim
Taxa	mean(group1)	variance(group1)	standard error(group1)	mean(group2)	variance(group2)	standard error(group2)	p value	q value
k__Bacteria;p__Acidobacteriota;c__Acidobacteriae;o__Solibacterales;f__Solibacteraceae;g__Candidatus_Solibacter;	0.00839756	5.71238e-07	0.000436363	0.0141959	1.11595e-05	0.00192868	0.0295121	0.407287
k__Bacteria;p__Proteobacteria;c__Gammaproteobacteria;o__Burkholderiales;f__Burkholderiaceae;g__Burkholderia-Caballeronia-Paraburkholderia;	0.00508337	5.66392e-07	0.000434508	0.00957297	7.2729e-07	0.000492372	0.00356818	0.290549
k__Bacteria;p__Acidobacteriota;c__Vicinamibacteria;o__Vicinamibacterales;f__Vicinamibacteraceae;g__Vicinamibacteraceae;	0.0193641	1.5149e-05	0.00224714	0.00862779	4.77915e-06	0.00126216	0.0115091	0.336951
k__Bacteria;p__Firmicutes;c__Bacilli;o__Bacillales;f__Bacillaceae;g__Bacillus;	0.00584678	4.63642e-08	0.000124317	0.0133961	8.24644e-07	0.000524291	0.000872727	0.214205
k__Bacteria;p__Proteobacteria;c__Gammaproteobacteria;o__Burkholderiales;f__TRA3-20;g__TRA3-20;	0.0106636	2.81401e-06	0.000968506	0.00533784	2.68582e-06	0.000946189	0.0127545	0.336951
k__Bacteria;p__Proteobacteria;c__Gammaproteobacteria;o__Burkholderiales;f__Nitrosomonadaceae;g__MND1;	0.00759779	5.44146e-07	0.00042589	0.0055499	4.24326e-07	0.000376088	0.0169409	0.353869
k__Bacteria;p__Myxococcota;c__Polyangia;o__Haliangiales;f__Haliangiaceae;g__Haliangium;	0.0100274	3.99547e-07	0.000364942	0.00798556	6.42711e-07	0.000462858	0.0200015	0.362527
k__Bacteria;p__Acidobacteriota;c__Holophagae;o__Subgroup_7;f__Subgroup_7;g__Subgroup_7;	0.00966991	5.32583e-07	0.00042134	0.00548325	3.49593e-06	0.00107949	0.0165364	0.353869
k__Bacteria;p__Proteobacteria;c__Gammaproteobacteria;o__Gammaproteobacteria_Incertae_Sedis;f__Unknown_Family;g__Acidibacter;	0.00739785	7.08381e-06	0.00153664	0.00324148	1.43498e-07	0.000218707	0.0359561	0.422119
k__Bacteria;p__Proteobacteria;c__Gammaproteobacteria;o__Burkholderiales;f__Nitrosomonadaceae;g__Ellin6067;	0.00892468	3.39901e-06	0.00106443	0.00559231	4.04173e-08	0.000116071	0.0256106	0.393715
k__Bacteria;p__Bacteroidota;c__Bacteroidia;o__Chitinophagales;f__Chitinophagaceae;g__Terrimonas;	0.00542872	5.28926e-06	0.00132781	0.00211454	8.05261e-07	0.000518093	0.0492682	0.42341
k__Bacteria;p__Proteobacteria;c__Gammaproteobacteria;o__Pseudomonadales;f__Pseudomonadaceae;g__Pseudomonas;	0.00359895	6.55156e-07	0.000467317	0.00124812	2.34684e-07	0.000279693	0.0106606	0.336951
k__Bacteria;p__Proteobacteria;c__Gammaproteobacteria;o__Burkholderiales;f__Nitrosomonadaceae;g__mle1-7;	0.00387766	8.14512e-07	0.000521061	0.00212665	6.31368e-07	0.000458755	0.0414773	0.42341
k__Bacteria;p__Acidobacteriota;c__Acidobacteriae;o__Subgroup_13;f__Subgroup_13;g__Subgroup_13;	0.001442	1.5374e-07	0.000226377	0.00439872	3.08283e-06	0.00101371	0.0309061	0.407287
k__Bacteria;p__Firmicutes;c__Clostridia;o__Oscillospirales;f__Oscillospiraceae;g__NK4A214_group;	0.000727061	5.643e-07	0.000433705	0.00262954	1.04512e-07	0.000186648	0.0119591	0.336951
k__Bacteria;p__Chloroflexi;c__TK10;o__TK10;f__TK10;g__TK10;	0.0025023	1.16406e-07	0.000196982	0.00362319	5.3071e-07	0.000420599	0.0464379	0.42341
k__Bacteria;p__Bacteroidota;c__Bacteroidia;o__Chitinophagales;f__Chitinophagaceae;g__Flavitalea;	0.00296883	1.36989e-06	0.000675744	0.000927003	2.26975e-07	0.000275061	0.0320212	0.407287
k__Bacteria;p__Proteobacteria;c__Alphaproteobacteria;o__Dongiales;f__Dongiaceae;g__Dongia;	0.00316878	6.02735e-07	0.000448232	0.00137536	2.85233e-08	9.75079e-05	0.012897	0.336951
k__Bacteria;p__Proteobacteria;c__Alphaproteobacteria;o__Rhizobiales;f__Devosiaceae;g__Devosia;	0.00308395	3.99878e-07	0.000365092	0.00141171	1.86448e-07	0.000249298	0.0142652	0.336951
k__Bacteria;p__Actinobacteriota;c__Actinobacteria;o__Frankiales;f__Acidothermaceae;g__Acidothermus;	0.000878532	6.09012e-08	0.000142479	0.00206607	5.47891e-07	0.000427353	0.0375591	0.42341
k__Bacteria;p__Proteobacteria;c__Gammaproteobacteria;o__Burkholderiales;f__A21b;g__A21b;	0.00283554	2.25984e-07	0.00027446	0.00164801	4.24656e-07	0.000376234	0.039547	0.42341
k__Bacteria;p__Patescibacteria;c__Saccharimonadia;o__Saccharimonadales;f__LWQ8;g__LWQ8;	0.000478649	1.46471e-08	6.9874e-05	0.00139353	1.66294e-08	7.44523e-05	0.00133485	0.214205
k__Bacteria;p__Chloroflexi;c__Ktedonobacteria;o__Ktedonobacterales;f__JG30-KF-AS9;g__JG30-KF-AS9;	0.000757355	7.70901e-10	1.60302e-05	0.00169648	2.17504e-07	0.000269261	0.0186591	0.362527
k__Bacteria;p__Firmicutes;c__Bacilli;o__Paenibacillales;f__Paenibacillaceae;g__Paenibacillus;	0.00126024	3.38095e-08	0.00010616	0.00261742	1.75765e-07	0.000242051	0.00731667	0.336951
k__Bacteria;p__Proteobacteria;c__Gammaproteobacteria;o__Xanthomonadales;f__Xanthomonadaceae;g__Lysobacter;	0.00252654	5.73881e-07	0.000437371	0.000690708	7.16938e-08	0.00015459	0.0122667	0.336951
k__Bacteria;p__Proteobacteria;c__Alphaproteobacteria;o__Rhizobiales;f__Xanthobacteraceae;g__Rhodoplanes;	0.0022963	5.00976e-07	0.000408646	0.000830062	3.48007e-08	0.000107704	0.0192667	0.362527
k__Bacteria;p__Patescibacteria;c__Saccharimonadia;o__Saccharimonadales;f__WWH38;g__WWH38;	0.000351413	4.00869e-08	0.000115595	0.00132083	4.24656e-07	0.000376234	0.0439924	0.42341
k__Bacteria;p__Acidobacteriota;c__Subgroup_5;o__Subgroup_5;f__Subgroup_5;g__Subgroup_5;	0.00156318	1.31163e-07	0.000209096	0.000884591	1.89421e-08	7.9461e-05	0.0272712	0.403503
k__Bacteria;p__Acidobacteriota;c__Acidobacteriae;o__Acidobacteriales;f__Acidobacteriales;g__Acidobacteriales;	0.000448354	8.70017e-09	5.38522e-05	0.00120571	2.68714e-08	9.46422e-05	0.0031197	0.290549
k__Bacteria;p__Proteobacteria;c__Gammaproteobacteria;o__Xanthomonadales;f__Xanthomonadaceae;g__Pseudoxanthomonas;	0.00151471	7.17709e-07	0.000489118	0.000357472	8.0394e-09	5.17668e-05	0.0479621	0.42341
k__Bacteria;p__Proteobacteria;c__Alphaproteobacteria;o__Rhizobiales;f__Rhizobiaceae;g__Allorhizobium-Neorhizobium-Pararhizobium-Rhizobium;	0.00172677	2.70586e-07	0.000300326	0.000781591	8.32573e-08	0.000166591	0.0343606	0.415191
k__Bacteria;p__Proteobacteria;c__Alphaproteobacteria;o__Rhizobiales;f__Rhizobiaceae;g__Mesorhizobium;	0.0019873	4.93377e-08	0.000128242	0.00100577	1.46471e-08	6.9874e-05	0.00371061	0.290549
k__Bacteria;p__Bacteroidota;c__Bacteroidia;o__Cytophagales;f__Microscillaceae;g__Chryseolinea;	0.00155712	4.26308e-07	0.000376965	0.000502884	6.1562e-08	0.00014325	0.0380152	0.42341
k__Bacteria;p__Bacteroidota;c__Bacteroidia;o__Chitinophagales;f__Chitinophagaceae;g__Aurantisolimonas;	0.00135718	3.4239e-07	0.000337831	0.000357472	4.07476e-09	3.68545e-05	0.0293697	0.407287
k__Bacteria;p__Planctomycetota;c__Planctomycetes;o__Pirellulales;f__Pirellulaceae;g__Pirellula;	0.00170254	7.37863e-09	4.95938e-05	0.000636179	3.56817e-08	0.000109059	0.00147727	0.214205
k__Bacteria;p__Proteobacteria;c__Alphaproteobacteria;o__Sphingomonadales;f__Sphingomonadaceae;g__Altererythrobacter;	0.0011633	4.17608e-07	0.000373099	0.000151471	6.88305e-08	0.000151471	0.0416197	0.42341
k__Bacteria;p__Proteobacteria;c__Gammaproteobacteria;o__Burkholderiales;f__Nitrosomonadaceae;g__IS-44;	0.0014723	8.32573e-08	0.000166591	0.000199942	3.07259e-08	0.000101203	0.00400758	0.290549
k__Bacteria;p__Chloroflexi;c__Ktedonobacteria;o__Ktedonobacterales;f__Ktedonobacteraceae;g__1959-1;	0.000278707	2.72018e-08	9.52222e-05	0.000599826	5.28618e-09	4.19769e-05	0.0260667	0.393715
k__Bacteria;p__Bacteroidota;c__Kapabacteria;o__Kapabacteriales;f__Kapabacteriales;g__Kapabacteriales;	0.00134506	1.28851e-08	6.55364e-05	0.000866415	4.43819e-08	0.00012163	0.0198591	0.362527
k__Bacteria;p__Chloroflexi;c__Anaerolineae;o__Anaerolineales;f__Anaerolineaceae;g__UTCFX1;	0.000648296	2.68714e-08	9.46422e-05	0.000230236	1.3656e-08	6.74684e-05	0.0170833	0.353869
k__Bacteria;p__Proteobacteria;c__Gammaproteobacteria;o__Steroidobacterales;f__Steroidobacteraceae;g__Steroidobacter;	0.00135718	2.85233e-08	9.75079e-05	0.000515002	6.91609e-08	0.000151834	0.00925	0.336951
k__Bacteria;p__Proteobacteria;c__Alphaproteobacteria;o__Rhizobiales;f__Rhizobiales_Incertae_Sedis;g__Nordella;	0.00105424	8.85435e-08	0.000171798	0.000545296	3.96464e-09	3.63531e-05	0.0298227	0.407287
k__Bacteria;p__Proteobacteria;c__Gammaproteobacteria;o__Burkholderiales;f__Burkholderiaceae;g__Cupriavidus;	0.000496825	4.93377e-08	0.000128242	0.000109059	3.30386e-10	1.04942e-05	0.0278561	0.403913
k__Bacteria;p__Proteobacteria;c__Alphaproteobacteria;o__Sphingomonadales;f__Sphingomonadaceae;g__Novosphingobium;	0.00083612	8.32573e-08	0.000166591	0.000272648	7.43369e-08	0.000157413	0.0441348	0.42341
k__Bacteria;p__Proteobacteria;c__Alphaproteobacteria;o__Rhizobiales;f__Hyphomicrobiaceae;g__Pedomicrobium;	0.000854297	5.78176e-08	0.000138826	7.8765e-05	1.86118e-08	7.8765e-05	0.00800455	0.336951
k__Bacteria;p__Proteobacteria;c__Alphaproteobacteria;o__Rhizobiales;f__Hyphomicrobiaceae;g__Hyphomicrobium;	0.000842179	2.12548e-08	8.41721e-05	0.000405943	4.73554e-09	3.97305e-05	0.00897121	0.336951
k__Bacteria;p__Acidobacteriota;c__Vicinamibacteria;o__Subgroup_17;f__Subgroup_17;g__Subgroup_17;	0.000866415	6.71785e-09	4.73211e-05	0.000466531	3.84349e-08	0.000113189	0.02285	0.376231
k__Bacteria;p__Proteobacteria;c__Alphaproteobacteria;o__Caulobacterales;f__Hyphomonadaceae;g__Hirschia;	0.000690708	5.18706e-08	0.000131492	0.00021206	4.40515e-10	1.21177e-05	0.0163939	0.353869
k__Bacteria;p__Gemmatimonadota;c__Longimicrobia;o__Longimicrobiales;f__Longimicrobiaceae;g__Longimicrobiaceae;	0.000702826	3.48007e-08	0.000107704	0.000206001	3.08361e-09	3.20604e-05	0.0095697	0.336951
k__Bacteria;p__Proteobacteria;c__Gammaproteobacteria;o__Burkholderiales;f__Comamonadaceae;g__Caenimonas;	0.000460472	8.93144e-08	0.000172544	0	0	0	0.0360985	0.422119
k__Bacteria;p__Actinobacteriota;c__Actinobacteria;o__Corynebacteriales;f__Nocardiaceae;g__Nocardia;	7.27061e-05	3.96464e-09	3.63531e-05	0.000169648	7.70901e-10	1.60302e-05	0.0445955	0.42341
k__Bacteria;p__Proteobacteria;c__Gammaproteobacteria;o__Xanthomonadales;f__Rhodanobacteraceae;g__Rhodanobacter;	0.000115118	1.39864e-08	6.82797e-05	0.000351413	1.33256e-08	6.66473e-05	0.0433	0.42341
k__Bacteria;p__Proteobacteria;c__Alphaproteobacteria;o__Rhizobiales;f__Beijerinckiaceae;g__Methylobacterium-Methylorubrum;	0.000266589	6.71785e-09	4.73211e-05	0.000527119	2.61005e-08	9.32747e-05	0.0431576	0.42341
k__Bacteria;p__Actinobacteriota;c__Actinobacteria;o__Micrococcales;f__Micrococcaceae;g__Sinomonas;	0.000187824	7.70901e-10	1.60302e-05	0	0	0	0.00101515	0.214205
k__Bacteria;p__Proteobacteria;c__Gammaproteobacteria;o__CCD24;f__CCD24;g__CCD24;	0.000466531	2.45587e-08	9.04778e-05	0.000139353	2.09245e-09	2.64099e-05	0.0191242	0.362527
k__Bacteria;p__Acidobacteriota;c__Blastocatellia;o__DS-100;f__DS-100;g__DS-100;	0.000593767	1.43167e-09	2.18455e-05	0.000321119	1.33256e-08	6.66473e-05	0.0132076	0.336951
k__Bacteria;p__Firmicutes;c__Clostridia;o__Lachnospirales;f__Lachnospiraceae;g__Lachnospira;	1.81765e-05	9.91159e-10	1.81765e-05	0.000115118	1.43167e-09	2.18455e-05	0.0206182	0.36459
k__Bacteria;p__Acidobacteriota;c__Vicinamibacteria;o__Vicinamibacterales;f__Vicinamibacteraceae;g__Luteitalea;	0.000448354	2.19156e-08	8.54705e-05	0.000127236	1.61889e-08	7.34596e-05	0.0305955	0.407287
k__Bacteria;p__Proteobacteria;c__Alphaproteobacteria;o__Sphingomonadales;f__Sphingomonadaceae;g__Sphingobium;	0.000460472	1.53079e-08	7.14327e-05	8.48238e-05	6.71785e-09	4.73211e-05	0.00987727	0.336951
k__Bacteria;p__Firmicutes;c__Clostridia;o__Lachnospirales;f__Lachnospiraceae;g__Hungatella;	0	0	0	0.000254471	1.8832e-08	7.92297e-05	0.0238712	0.376231
k__Bacteria;p__Planctomycetota;c__BD7-11;o__BD7-11;f__BD7-11;g__BD7-11;	0.000278707	4.07476e-09	3.68545e-05	0.00015753	2.75322e-09	3.02942e-05	0.0399939	0.42341
k__Bacteria;p__Proteobacteria;c__Gammaproteobacteria;o__Gammaproteobacteria_Incertae_Sedis;f__Unknown_Family;g__Candidatus_Ovatusbacter;	3.63531e-05	2.3127e-09	2.77651e-05	0.000181765	9.25082e-09	5.55302e-05	0.0482727	0.42341
k__Bacteria;p__Bacteroidota;c__Bacteroidia;o__Chitinophagales;f__Chitinophagaceae;g__Pseudoflavitalea;	0.000309001	2.77524e-08	9.61812e-05	0	0	0	0.0234561	0.376231
k__Bacteria;p__Bdellovibrionota;c__Bdellovibrionia;o__Bacteriovoracales;f__Bacteriovoracaceae;g__Peredibacter;	0.000381707	1.0242e-08	5.84294e-05	0.000145412	1.71801e-08	7.56749e-05	0.0437045	0.42341
k__Bacteria;p__Verrucomicrobiota;c__Verrucomicrobiae;o__Verrucomicrobiales;f__Verrucomicrobiaceae;g__Prosthecobacter;	0.000339295	2.52195e-08	9.16869e-05	9.08827e-05	6.27734e-09	4.57433e-05	0.0459894	0.42341
k__Bacteria;p__Firmicutes;c__Bacilli;o__Thermoactinomycetales;f__Thermoactinomycetaceae;g__Kroppenstedtia;	5.45296e-05	2.3127e-09	2.77651e-05	0.000345354	3.00651e-08	0.000100109	0.0318788	0.407287
k__Bacteria;p__Planctomycetota;c__OM190;o__OM190;f__OM190;g__OM190;	0.00031506	1.86118e-08	7.8765e-05	7.8765e-05	5.39631e-09	4.24119e-05	0.0372712	0.42341
k__Bacteria;p__Proteobacteria;c__Gammaproteobacteria;o__PLTA13;f__PLTA13;g__PLTA13;	0.000296883	1.89421e-08	7.9461e-05	6.05884e-05	3.08361e-09	3.20604e-05	0.03405	0.415191
k__Bacteria;p__Acidobacteriota;c__Subgroup_22;o__Subgroup_22;f__Subgroup_22;g__Subgroup_22;	0.000302942	1.00217e-08	5.77977e-05	0.000103	1.2004e-08	6.32562e-05	0.0488833	0.42341
k__Bacteria;p__Firmicutes;c__Bacilli;o__Brevibacillales;f__Brevibacillaceae;g__Brevibacillus;	0.000121177	1.39864e-08	6.82797e-05	0.000363531	2.3127e-09	2.77651e-05	0.0222667	0.376231
k__Bacteria;p__Acidobacteriota;c__Acidobacteriae;o__Acidobacteriales;f__Acidobacteriaceae_(Subgroup_1);g__Terriglobus;	0.000121177	1.10129e-10	6.05884e-06	2.42354e-05	1.76206e-09	2.42354e-05	0.0135182	0.336951
k__Bacteria;p__Proteobacteria;c__Alphaproteobacteria;o__Rhizobiales;f__Amb-16S-1323;g__Amb-16S-1323;	0	0	0	0.000302942	1.13433e-08	6.14905e-05	0.00772121	0.336951
k__Bacteria;p__Proteobacteria;c__Alphaproteobacteria;o__Caulobacterales;f__Caulobacteraceae;g__Brevundimonas;	0.00026053	2.29068e-08	8.73819e-05	4.24119e-05	1.43167e-09	2.18455e-05	0.0461318	0.42341
k__Bacteria;p__Acidobacteriota;c__Acidobacteriae;o__Acidobacteriales;f__Acidobacteriaceae_(Subgroup_1);g__Edaphobacter;	0	0	0	0.000266589	5.39631e-09	4.24119e-05	0.00496061	0.326949
k__Bacteria;p__Bacteroidota;c__Bacteroidia;o__Chitinophagales;f__37-13;g__37-13;	0.000242354	1.46471e-08	6.9874e-05	1.21177e-05	1.10129e-10	6.05884e-06	0.0225303	0.376231
k__Bacteria;p__Acidobacteriota;c__Acidobacteriae;o__Elev-16S-1166;f__Elev-16S-1166;g__Elev-16S-1166;	0.000224177	5.39631e-09	4.24119e-05	0	0	0	0.00670909	0.336951
k__Bacteria;p__Bacteroidota;c__Bacteroidia;o__Chitinophagales;f__Chitinophagaceae;g__Taibaiella;	0.000121177	5.7267e-09	4.36909e-05	0	0	0	0.0329045	0.411307
k__Bacteria;p__Proteobacteria;c__Gammaproteobacteria;o__Xanthomonadales;f__Rhodanobacteraceae;g__Mizugakiibacter;	2.42354e-05	4.40515e-10	1.21177e-05	0.000169648	1.10129e-08	6.05884e-05	0.0478197	0.42341
k__Bacteria;p__Firmicutes;c__Bacilli;o__Paenibacillales;f__Paenibacillaceae;g__Cohnella;	0	0	0	0.000218118	2.97348e-09	3.14827e-05	0.00342576	0.290549
k__Bacteria;p__Planctomycetota;c__Phycisphaerae;o__Phycisphaerales;f__Phycisphaeraceae;g__SM1A02;	0.000163589	2.3127e-09	2.77651e-05	2.42354e-05	1.76206e-09	2.42354e-05	0.0144076	0.336951
k__Bacteria;p__Planctomycetota;c__Phycisphaerae;o__Phycisphaerales;f__Phycisphaeraceae;g__I-8;	0	0	0	0.000133295	8.36979e-09	5.28198e-05	0.0410394	0.42341
k__Bacteria;p__Proteobacteria;c__Alphaproteobacteria;o__Rhizobiales;f__A0839;g__A0839;	0.000121177	7.70901e-10	1.60302e-05	1.81765e-05	9.91159e-10	1.81765e-05	0.0110894	0.336951
k__Bacteria;p__Proteobacteria;c__Gammaproteobacteria;o__Salinisphaerales;f__Solimonadaceae;g__Panacagrimonas;	0.000103	1.10129e-10	6.05884e-06	0	0	0	0.000609091	0.214205
Others	0.298507	3.75155e-05	0.00353626	0.329413	0.000129724	0.00657582	0.0118167	0.336951
