# Supplementary material for: Insights into the mechanisms of microbiome and metabolome changes mediated by understory interplanting mode in Polygonatum sibiricum
Source: Front Microbiol. 2023 Aug 10;17:1218595. doi: 10.3389/fmicb.2023.1232846 (PMC10449124; doi:10.3389/fmicb.2023.1232846)
Supplement: Supplementary file 10 [file Table_6.XLSX]

## Sheet: Farmland VS Persim
Taxa	mean(group1)	variance(group1)	standard error(group1)	mean(group2)	variance(group2)	standard error(group2)	p value	q value
k__Fungi;p__Ascomycota;c__Dothideomycetes;o__Pleosporales;f__Pleosporales_fam_Incertae_sedis;g__Pteridiospora;	0	0	0	0.000162512	2.64103e-08	9.38266e-05	0.0462925	0.663522
k__Fungi;p__Ascomycota;c__Sordariomycetes;o__Sordariales;f__Chaetomiaceae;g__Corynascella;	0	0	0	0.00010157	1.03165e-08	5.86416e-05	0.0462925	0.663522
k__Fungi;p__Ascomycota;c__Sordariomycetes;o__Myrmecridiales;f__Myrmecridiaceae;g__Myrmecridium;	0.00123916	1.39933e-06	0.000682967	3.38568e-05	3.43884e-09	3.38568e-05	0.0435578	0.663522
k__Fungi;p__Basidiomycota;c__Cystobasidiomycetes;o__Cystobasidiales;f__Cystobasidiaceae;g__Cystobasidium;	8.12562e-05	6.60257e-09	4.69133e-05	0	0	0	0.0462925	0.663522
k__Fungi;p__Ascomycota;c__Dothideomycetes;o__Pleosporales;f__Morosphaeriaceae;g__Acrocalymma;	0	0	0	2.03141e-05	4.12661e-10	1.17283e-05	0.0462925	0.663522

## Sheet: Farmland VS Walnut
Taxa	mean(group1)	variance(group1)	standard error(group1)	mean(group2)	variance(group2)	standard error(group2)	p value	q value
k__Fungi;p__Ascomycota;c__Eurotiomycetes;o__Chaetothyriales;f__Herpotrichiellaceae;g__Exophiala;	0.000690678	2.19536e-07	0.000270515	0.102505	0.0103436	0.0587185	0.0456839	0.627344
k__Fungi;p__Ascomycota;c__Dothideomycetes;o__Pleosporales;f__Pleosporales_fam_Incertae_sedis;g__Pteridiospora;	0	0	0	0.0016319	2.38119e-06	0.000890915	0.0327989	0.627344
k__Fungi;p__Ascomycota;c__Dothideomycetes;o__Pleosporales;f__Leptosphaeriaceae;g__Plenodomus;	0	0	0	0.000196369	1.49933e-08	7.0695e-05	0.00839655	0.627344
k__Fungi;p__Ascomycota;c__Sordariomycetes;o__Hypocreales;f__Clavicipitaceae;g__Metacordyceps;	0	0	0	0.00127301	1.45312e-06	0.000695968	0.0351379	0.627344
k__Fungi;p__Ascomycota;c__Sordariomycetes;o__Sordariales;f__Lasiosphaeriaceae;g__Schizothecium;	0	0	0	8.12562e-05	1.65064e-09	2.34567e-05	0.00468391	0.627344
k__Fungi;p__Ascomycota;c__Sordariomycetes;o__Microascales;f__Microascaceae;g__Mycochlamys;	3.38568e-05	3.43884e-09	3.38568e-05	0.00075162	3.2724e-07	0.000330273	0.0148678	0.627344
k__Fungi;p__Ascomycota;c__Dothideomycetes;o__Pleosporales;f__Corynesporascaceae;g__Corynespora;	0	0	0	0.00025054	4.96569e-08	0.000128656	0.0207011	0.627344
k__Fungi;p__Basidiomycota;c__Agaricomycetes;o__Agaricales;f__Psathyrellaceae;g__Coprinellus;	0	0	0	7.44849e-05	5.08948e-09	4.11885e-05	0.037477	0.627344

## Sheet: Chest VS Farmland
Taxa	mean(group1)	variance(group1)	standard error(group1)	mean(group2)	variance(group2)	standard error(group2)	p value	q value
k__Fungi;p__Ascomycota;c__Eurotiomycetes;o__Chaetothyriales;f__Herpotrichiellaceae;g__Exophiala;	0.0144704	2.71953e-05	0.00301083	0.000677135	2.26688e-07	0.000274887	0.000702703	0.148973
k__Fungi;p__Ascomycota;c__Sordariomycetes;o__Hypocreales;f__Hypocreaceae;g__Monocillium;	0.00627704	3.03434e-05	0.00318032	0.000169284	8.5971e-08	0.000169284	0.0311351	0.765046
k__Fungi;p__Basidiomycota;c__Agaricomycetes;o__Agaricales;f__Entolomataceae;g__Clitopilus;	4.06281e-05	2.88863e-09	3.10302e-05	0.000176055	1.08667e-08	6.01851e-05	0.0224257	0.765046
k__Fungi;p__Ascomycota;c__Sordariomycetes;o__Myrmecridiales;f__Myrmecridiaceae;g__Myrmecridium;	0	0	0	0.0012527	1.45023e-06	0.000695276	0.0405203	0.765046

## Sheet: Chest VS Persim
Taxa	mean(group1)	variance(group1)	standard error(group1)	mean(group2)	variance(group2)	standard error(group2)	p value	q value
k__Fungi;p__Ascomycota;c__Eurotiomycetes;o__Chaetothyriales;f__Herpotrichiellaceae;g__Exophiala;	0.0144636	2.73177e-05	0.0030176	0.00141521	1.79315e-06	0.000773121	0.00477027	0.759937
k__Fungi;p__Glomeromycota;c__Glomeromycetes;o__Glomerales;f__Glomeraceae;g__Rhizophagus;	0	0	0	0.000162512	2.64103e-08	9.38266e-05	0.0406351	0.759937

## Sheet: Chest VS Walnut
Taxa	mean(group1)	variance(group1)	standard error(group1)	mean(group2)	variance(group2)	standard error(group2)	p value	q value
k__Fungi;p__Ascomycota;c__Leotiomycetes;o__Helotiales;f__Rutstroemiaceae;g__Lambertella;	7.44849e-05	1.7882e-09	2.44145e-05	0.000277625	2.36592e-08	8.88054e-05	0.0158655	0.607779
k__Fungi;p__Ascomycota;c__Dothideomycetes;o__Pleosporales;f__Pleosporaceae;g__Edenia;	6.09422e-05	4.12661e-10	1.17283e-05	0.000446909	6.72637e-08	0.000149737	0.0116433	0.607779
k__Fungi;p__Ascomycota;c__Sordariomycetes;o__Microascales;f__Microascaceae;g__Mycochlamys;	8.80276e-05	2.32466e-08	8.80276e-05	0.000744849	2.95603e-07	0.000313902	0.0224737	0.607779
k__Fungi;p__Ascomycota;c__Dothideomycetes;o__Pleosporales;f__Corynesporascaceae;g__Corynespora;	0	0	0	0.00025054	4.96569e-08	0.000128656	0.0306725	0.607779

## Sheet: Walnut VS Persim
Taxa	mean(group1)	variance(group1)	standard error(group1)	mean(group2)	variance(group2)	standard error(group2)	p value	q value
k__Fungi;p__Ascomycota;c__Leotiomycetes;o__Helotiales;f__Rutstroemiaceae;g__Lambertella;	0.000270854	2.24212e-08	8.64508e-05	8.12562e-05	8.66588e-09	5.37459e-05	0.0294713	0.525276
k__Fungi;p__Basidiomycota;c__Agaricomycetes;o__Boletales;f__Sclerodermataceae;g__Scleroderma;	5.41708e-05	2.61352e-09	2.95156e-05	0	0	0	0.0334713	0.525276
k__Fungi;p__Ascomycota;c__Eurotiomycetes;o__Chaetothyriales;f__Herpotrichiellaceae;g__Cladophialophora;	0.000385967	7.22156e-08	0.000155151	5.41708e-05	2.61352e-09	2.95156e-05	0.0144828	0.525276
k__Fungi;p__Ascomycota;c__Sordariomycetes;o__Hypocreales;f__Hypocreales_fam_Incertae_sedis;g__Acremonium;	0.00136781	1.62602e-06	0.000736211	8.12562e-05	1.98077e-08	8.12562e-05	0.0494023	0.525276
k__Fungi;p__Ascomycota;c__Sordariomycetes;o__Hypocreales;f__Clavicipitaceae;g__Metacordyceps;	0.00127301	1.45312e-06	0.000695968	0	0	0	0.0358161	0.525276
k__Fungi;p__Ascomycota;c__Leotiomycetes;o__Thelebolales;f__Pseudeurotiaceae;g__Pseudogymnoascus;	0.00156418	2.30677e-07	0.000277295	0.000189598	2.73732e-08	9.55217e-05	0	0
k__Fungi;p__Ascomycota;c__Sordariomycetes;o__Microascales;f__Microascaceae;g__Mycochlamys;	0.000738077	3.07983e-07	0.000320407	0	0	0	0.0108276	0.525276
k__Fungi;p__Basidiomycota;c__Tremellomycetes;o__Tremellales;f__Bulleribasidiaceae;g__Vishniacozyma;	3.38568e-05	9.62875e-10	1.79153e-05	0	0	0	0.0248793	0.525276
