# Supplementary material for: Insights into the mechanisms of microbiome and metabolome changes mediated by understory interplanting mode in Polygonatum sibiricum
Source: Front Microbiol. 2023 Aug 10;17:1218595. doi: 10.3389/fmicb.2023.1232846 (PMC10449124; doi:10.3389/fmicb.2023.1232846)
Supplement: SUPPLEMENTARY TABLES S4-S7 — Details of the Metastat analysis results for rhizosphere fungi, rhizosphere bacteria, endosphere fungi and endosphere bacteria. [file Table_7.XLSX]

## Sheet: Chest-vs-Walnut
Taxa	mean(group1)	variance(group1)	standard error(group1)	mean(group2)	variance(group2)	standard error(group2)	p value	q value
k__Bacteria;p__Bacteroidota;c__Bacteroidia;o__Sphingobacteriales;f__Sphingobacteriaceae;g__Pedobacter;	0	0	0	0.000830305	5.2414e-07	0.000417987	0.0373024	1
k__Bacteria;p__Proteobacteria;c__Alphaproteobacteria;o__Rhizobiales;f__Rhizobiaceae;g__Phyllobacterium;	2.93049e-05	0	0	0.000586098	1.86354e-07	0.000249235	0.0246098	1
k__Bacteria;p__Proteobacteria;c__Gammaproteobacteria;o__Burkholderiales;f__Rhodocyclaceae;g__Uliginosibacterium;	0	0	0	0.000126988	8.01525e-09	5.1689e-05	0.0180488	1
k__Bacteria;p__Bacteroidota;c__Bacteroidia;o__Chitinophagales;f__Chitinophagaceae;g__Terrimonas;	1.95366e-05	1.14504e-09	1.95366e-05	0.0004005	7.67174e-08	0.000159914	0.019522	1
k__Bacteria;p__Verrucomicrobiota;c__Verrucomicrobiae;o__Chthoniobacterales;f__Chthoniobacteraceae;g__Chthoniobacter;	0	0	0	0.000107451	8.87402e-09	5.43876e-05	0.0387659	1
k__Bacteria;p__Proteobacteria;c__Gammaproteobacteria;o__Burkholderiales;f__Neisseriaceae;g__Neisseria;	5.86098e-05	2.57633e-09	2.93049e-05	0	0	0	0.0330146	1
k__Bacteria;p__Actinobacteriota;c__Acidimicrobiia;o__Microtrichales;f__Ilumatobacteraceae;g__CL500-29_marine_group;	0	0	0	2.93049e-05	0	0	0	0
k__Bacteria;p__Bacteroidota;c__Bacteroidia;o__Chitinophagales;f__Chitinophagaceae;g__Puia;	6.83781e-05	2.86259e-10	9.7683e-06	1.95366e-05	1.14504e-09	1.95366e-05	0.0230732	1
k__Bacteria;p__Proteobacteria;c__Gammaproteobacteria;o__Diplorickettsiales;f__Diplorickettsiaceae;g__Aquicella;	0	0	0	5.86098e-05	8.58776e-10	1.69192e-05	0.00731707	1
k__Bacteria;p__Myxococcota;c__Polyangia;o__Polyangiales;f__Sandaracinaceae;g__Sandaracinus;	0	0	0	4.88415e-05	2.00381e-09	2.58445e-05	0.0466293	1
