# Supplementary material for: Insights into the mechanisms of microbiome and metabolome changes mediated by understory interplanting mode in Polygonatum sibiricum
Source: Front Microbiol. 2023 Aug 10;17:1218595. doi: 10.3389/fmicb.2023.1232846 (PMC10449124; doi:10.3389/fmicb.2023.1232846)
Supplement: SUPPLEMENTARY TABLE S8 — The 11 typical differentially expressed rhizosphere microbes used to perform CCA. [file Table_8.XLSX]

## Sheet: Sheet1
Taxonomy	Mortierella	Tausonia	Aspergillus	RB41	Candidatus_Solibacter	Blautia	Bacillus	Ellin6067	Ruminococcus_gnavus_group	MND1	Terrimonas
Chest1	0.03685	0.00669139	0.000378758	0.000218118	0.00454413	0.0378072	0.00112695	0.00405337	0.0126872	0.000927003	0.00125418
Chest2	0.148079	0.0273495	0.00121518	0.0766868	0.0102879	0.00917915	0.00776138	0.00548931	0.00163589	0.0122146	0.00881562
Chest3	0.0693127	0.0276178	0.0010258	0.0575105	0.0115421	0.00463502	0.00683438	0.00478043	0.00212665	0.00847026	0.00347172
Farmland1	0.0662826	0.0613588	0.00385071	0.00950632	0.0301003	0.00787044	0.00887015	0.00336266	0.00539843	0.00310819	0.00141777
Farmland2	0.0440464	0.0129567	0.00296694	0.00925185	0.021521	0.00725244	0.00994256	0.00456231	0.00883379	0.00299913	0.000927003
Farmland3	0.0559773	0.0662984	0.00490807	0.0106696	0.0255562	0.00425331	0.011433	0.00574378	0.000236295	0.00456231	0.0014723
Persim1	0.0665036	0.034104	0.00482916	0.0186673	0.0114694	0.0198851	0.0143231	0.00579831	0.00550749	0.00568925	0.00316272
Persim2	0.0380021	0.0262448	0.000441884	0.0137596	0.0179221	0.00403519	0.0127236	0.00556202	0.00230842	0.00494402	0.00194489
Persim3	0.0928588	0.0356979	0.00771719	0.0451687	0.0129962	0.00376254	0.0131053	0.00539843	0.000908827	0.00618002	0.00141777
Walnut1	0.116673	0.0152292	0.0111734	0.0255198	0.00752508	0.0145594	0.0058892	0.00970627	0.00129053	0.0074342	0.00757961
Walnut2	0.127531	0.0216839	0.00336148	0.0432783	0.00881562	0.00885197	0.00563472	0.00679802	0.000272648	0.00832485	0.0030173
Walnut3	0.127941	0.0175018	0.00110471	0.0252836	0.00888832	0.0157954	0.00594373	0.0102152	0.000218118	0.0068889	0.0056529
