# Supplementary material for: Insights into the mechanisms of microbiome and metabolome changes mediated by understory interplanting mode in Polygonatum sibiricum
Source: Front Microbiol. 2023 Aug 10;17:1218595. doi: 10.3389/fmicb.2023.1232846 (PMC10449124; doi:10.3389/fmicb.2023.1232846)
Supplement: Supplementary file 13 [file Table_9.XLSX]

## Sheet: 附表9
SUID	Attribute	AverageShortestPathLength	BetweennessCentrality	ClosenessCentrality	ClusteringCoefficient	Eccentricity	EdgeCount	Indegree	IsSingleNode	Matching.Attribute	Matching.Attribute.1	name	NeighborhoodConnectivity	Node	Outdegree	PartnerOfMultiEdgedNodePairs	selected	SelfLoops	shared name	Source Node attribute	Stress	Target Node attribute
923	Meta	0	0	0	0.0555556	0	9	9	FALSE	Menadione	Menadione	Menadione	3.11111		0	0	FALSE	0	Menadione		0	Meta
926	Meta	0	0	0	0	0	7	7	FALSE	dUMP	dUMP	dUMP	1.42857		0	0	FALSE	0	dUMP		0	Meta
928	Meta	0	0	0	0.0238095	0	7	7	FALSE	Mogroside IVa	Mogroside.IVa	Mogroside.IVa	2.14286		0	0	FALSE	0	Mogroside.IVa		0	Meta
956	Endo	1	0.00246305	1	0.0952381	1	7	6	FALSE	Uliginosibacterium	Uliginosibacterium	Uliginosibacterium	3.42857		1	0	FALSE	0	Uliginosibacterium		2	Endo
924	Meta	0	0	0	0	0	6	6	FALSE	L.Alanyl.L.leucine	L.Alanyl.L.leucine	L.Alanyl.L.leucine	1.5		0	0	FALSE	0	L.Alanyl.L.leucine		0	Meta
880	Endo;Rhi;RhiEndo	1	0.00492611	1	0.05	1	5	1	FALSE	Myrmecridium	Myrmecridium	Myrmecridium	4.6		4	0	FALSE	0	Myrmecridium	Rhi	4	Endo
888	Rhi	1	0	1	0	1	5	0	FALSE	Trichocladium	Trichocladium	Trichocladium	3		5	0	FALSE	0	Trichocladium	Rhi	0
965	Endo	0	0	0	0	0	5	5	FALSE	Phyllobacterium	Phyllobacterium	Phyllobacterium	3		0	0	FALSE	0	Phyllobacterium		0	Endo
872	Rhi	1	0.0444444	1	0	1	4	2	FALSE	Metacordyceps	Metacordyceps	Metacordyceps	2.75		2	0	FALSE	0	Metacordyceps	Rhi	4	Endo
889	Rhi	1.33333	0	0.75	0	2	4	0	FALSE	Plectosphaerella	Plectosphaerella	Plectosphaerella	2.5		4	0	FALSE	0	Plectosphaerella	Rhi	0
901	Rhi	1	0	1	0.0833333	1	4	0	FALSE	Rubellimicrobium	Rubellimicrobium	Rubellimicrobium	3		4	0	FALSE	0	Rubellimicrobium	Rhi	0
909	Meta	0	0	0	0	0	4	4	FALSE	Acetyl.tryptophan	Acetyl.tryptophan	Acetyl.tryptophan	1.25		0	0	FALSE	0	Acetyl.tryptophan		0	Meta
917	Meta	0	0	0	0.0833333	0	4	4	FALSE	L.Kynurenine	L.Kynurenine	L.Kynurenine	3		0	0	FALSE	0	L.Kynurenine		0	Meta
951	Endo	1	0.00246305	1	0.0833333	1	4	3	FALSE	Edenia	Edenia	Edenia	1.75		1	0	FALSE	0	Edenia		2	Endo
960	Endo	1	0.0192308	1	0	1	4	3	FALSE	CL500.29_marine_group	CL500.29_marine_group	CL500.29_marine_group	3.25		1	0	FALSE	0	CL500.29_marine_group		3	Endo
964	Endo	0	0	0	0	0	4	4	FALSE	Terrimonas	Terrimonas	Terrimonas	3.5		0	0	FALSE	0	Terrimonas		0	Endo
966	Endo	0	0	0	0	0	4	4	FALSE	Pedobacter	Pedobacter	Pedobacter	3.5		0	0	FALSE	0	Pedobacter		0	Endo
870	Rhi	1	0	1	0.166667	1	3	0	FALSE	Inocybe	Inocybe	Inocybe	6.33333		3	0	FALSE	0	Inocybe	Rhi	0
874	Rhi	1	0	1	0.166667	1	3	0	FALSE	Sphaerobolus	Sphaerobolus	Sphaerobolus	6.33333		3	0	FALSE	0	Sphaerobolus	Rhi	0
879	Meta	0	0	0	0	0	3	3	FALSE	X.2S..2.Isopropylmalate	X.2S..2.Isopropylmalate	X.2S..2.Isopropylmalate	3.66667		0	0	FALSE	0	X.2S..2.Isopropylmalate		0	Meta
881	Meta	0	0	0	0.166667	0	3	3	FALSE	H.Trp.NH2.HCl	H.Trp.NH2.HCl	H.Trp.NH2.HCl	3.66667		0	0	FALSE	0	H.Trp.NH2.HCl		0	Meta
900	Meta	0	0	0	0.166667	0	3	3	FALSE	methylNaringenin.C.pentoside	methylNaringenin.C.pentoside	methylNaringenin.C.pentoside	3		0	0	FALSE	0	methylNaringenin.C.pentoside		0	Meta
915	Rhi	1.4	0	0.714286	0	2	3	0	FALSE	Longimicrobium	Longimicrobium	Longimicrobium	2.66667		3	0	FALSE	0	Longimicrobium	Rhi	0
918	Meta	0	0	0	0	0	3	3	FALSE	dAMP	dAMP	dAMP	3		0	0	FALSE	0	dAMP		0	Meta
919	Rhi	1.25	0	0.8	0.166667	2	3	0	FALSE	Flavitalea	Flavitalea	Flavitalea	3.33333		3	0	FALSE	0	Flavitalea	Rhi	0
925	Rhi	1	0	1	0	1	3	0	FALSE	Mucilaginibacter	Mucilaginibacter	Mucilaginibacter	7.33333		3	0	FALSE	0	Mucilaginibacter	Rhi	0
940	Rhi	1	0	1	0	1	3	0	FALSE	Podospora	Podospora	Podospora	4.33333		3	0	FALSE	0	Podospora	Rhi	0
954	Endo	1	0.00641026	1	0.166667	1	3	2	FALSE	Sandaracinus	Sandaracinus	Sandaracinus	3.33333		1	0	FALSE	0	Sandaracinus		1	Endo
961	Endo	0	0	0	0	0	3	3	FALSE	Exophiala	Exophiala	Exophiala	2		0	0	FALSE	0	Exophiala		0	Endo
963	Rhi	1	0	1	0	1	3	0	FALSE	Pseudoxanthomonas	Pseudoxanthomonas	Pseudoxanthomonas	4.33333		3	0	FALSE	0	Pseudoxanthomonas	Rhi	0
967	Rhi	1	0	1	0	1	3	0	FALSE	Lysobacter	Lysobacter	Lysobacter	4.33333		3	0	FALSE	0	Lysobacter	Rhi	0
969	Endo	1	0.0238095	1	0.166667	1	3	1	FALSE	Mycochlamys	Mycochlamys	Mycochlamys	3.33333		2	0	FALSE	0	Mycochlamys		1	Endo
871	Rhi	1	0	1	0	1	2	0	FALSE	Candida	Candida	Candida	7.5		2	0	FALSE	0	Candida	Rhi	0
882	Rhi	1	0	1	0.5	1	2	0	FALSE	Ramicandelaber	Ramicandelaber	Ramicandelaber	3.5		2	0	FALSE	0	Ramicandelaber	Rhi	0
883	Rhi	1	0	1	0.5	1	2	0	FALSE	Filobasidium	Filobasidium	Filobasidium	5		2	0	FALSE	0	Filobasidium	Rhi	0
890	Rhi	1	0	1	0	1	2	0	FALSE	Atopobium	Atopobium	Atopobium	8		2	0	FALSE	0	Atopobium	Rhi	0
893	Rhi	1	0	1	0	1	2	0	FALSE	Pseudoflavitalea	Pseudoflavitalea	Pseudoflavitalea	4.5		2	0	FALSE	0	Pseudoflavitalea	Rhi	0
894	Rhi	1	0	1	0.5	1	2	0	FALSE	Terriglobus	Terriglobus	Terriglobus	8		2	0	FALSE	0	Terriglobus	Rhi	0
897	Meta	0	0	0	0	0	2	2	FALSE	Indole.2.carboxylic.acid	Indole.2.carboxylic.acid	Indole.2.carboxylic.acid	1.5		0	0	FALSE	0	Indole.2.carboxylic.acid		0	Meta
899	Rhi	1	0	1	0	1	2	0	FALSE	Caenimonas	Caenimonas	Caenimonas	1.5		2	0	FALSE	0	Caenimonas	Rhi	0
902	Meta	0	0	0	0	0	2	2	FALSE	Kynurenine	Kynurenine	Kynurenine	2.5		0	0	FALSE	0	Kynurenine		0	Meta
904	Rhi	1	0	1	0	1	2	0	FALSE	Altererythrobacter	Altererythrobacter	Altererythrobacter	3.5		2	0	FALSE	0	Altererythrobacter	Rhi	0
910	Rhi	1	0	1	0	1	2	0	FALSE	AD3	AD3	AD3	2.5		2	0	FALSE	0	AD3	Rhi	0
914	Meta	0	0	0	0	0	2	2	FALSE	X....trans.Carveol	X....trans.Carveol	X....trans.Carveol	3.5		0	0	FALSE	0	X....trans.Carveol		0	Meta
920	Meta	0	0	0	0	0	2	2	FALSE	H.HoArg.OH	H.HoArg.OH	H.HoArg.OH	2.5		0	0	FALSE	0	H.HoArg.OH		0	Meta
929	Meta	0	0	0	0	0	2	2	FALSE	X1.5.Anhydro.D.glucitol	X1.5.Anhydro.D.glucitol	X1.5.Anhydro.D.glucitol	2		0	0	FALSE	0	X1.5.Anhydro.D.glucitol		0	Meta
930	Rhi	1	0	1	0	1	2	0	FALSE	Acidibacter	Acidibacter	Acidibacter	4.5		2	0	FALSE	0	Acidibacter	Rhi	0
933	Rhi	1.33333	0	0.75	0	2	2	0	FALSE	Geopora	Geopora	Geopora	3.5		2	0	FALSE	0	Geopora	Rhi	0
934	Rhi	1.33333	0	0.75	0	2	2	0	FALSE	Helicodendron	Helicodendron	Helicodendron	3.5		2	0	FALSE	0	Helicodendron	Rhi	0
943	RhiEndo	0	0	0	0	0	2	1	TRUE	Lambertella	Lambertella	Lambertella	NaN		1	0	FALSE	1	Lambertella	Rhi	0	Endo
947	Rhi	1	0	1	0	1	2	0	FALSE	Chloridium	Chloridium	Chloridium	1		2	0	FALSE	0	Chloridium	Rhi	0
949	Endo	0	0	0	0	0	2	2	FALSE	Corynascella	Corynascella	Corynascella	2.5		0	0	FALSE	0	Corynascella		0	Endo
953	Endo	1	0	1	0.5	1	2	1	FALSE	Corynespora	Corynespora	Corynespora	3.5		1	0	FALSE	0	Corynespora		0	Endo
958	Endo	0	0	0	0	0	2	2	FALSE	Clitopilus	Clitopilus	Clitopilus	1		0	0	FALSE	0	Clitopilus		0	Endo
962	Rhi	1.33333	0	0.75	0	2	2	0	FALSE	Aurantisolimonas	Aurantisolimonas	Aurantisolimonas	3.5		2	0	FALSE	0	Aurantisolimonas	Rhi	0
968	Endo	0	0	0	0	0	2	2	FALSE	Acremonium	Acremonium	Acremonium	3.5		0	0	FALSE	0	Acremonium		0	Endo
868	Endo	1	0	1	0	1	1	0	FALSE		Plenodomus	Plenodomus	4		1	0	FALSE	0	Plenodomus		0
869	Endo	1	0	1	0	1	1	0	FALSE		Schizothecium	Schizothecium	4		1	0	FALSE	0	Schizothecium		0
873	Rhi	1	0	1	0	1	1	0	FALSE	Apodus	Apodus	Apodus	7		1	0	FALSE	0	Apodus	Rhi	0
875	Meta	0	0	0	0	0	1	1	FALSE	Selgin.5.O.hexoside	Selgin.5.O.hexoside	Selgin.5.O.hexoside	1		0	0	FALSE	0	Selgin.5.O.hexoside		0	Meta
876	Rhi	1	0	1	0	1	1	0	FALSE	Cladophialophora	Cladophialophora	Cladophialophora	1		1	0	FALSE	0	Cladophialophora	Rhi	0
877	Rhi	1	0	1	0	1	1	0	FALSE	Calcarisporiella	Calcarisporiella	Calcarisporiella	4		1	0	FALSE	0	Calcarisporiella	Rhi	0
878	Rhi	1	0	1	0	1	1	0	FALSE	Paraglomus	Paraglomus	Paraglomus	6		1	0	FALSE	0	Paraglomus	Rhi	0
884	Rhi	1	0	1	0	1	1	0	FALSE	Curvularia	Curvularia	Curvularia	6		1	0	FALSE	0	Curvularia	Rhi	0
885	Rhi	1	0	1	0	1	1	0	FALSE	Lecanicillium	Lecanicillium	Lecanicillium	6		1	0	FALSE	0	Lecanicillium	Rhi	0
886	Meta	0	0	0	0	0	1	1	FALSE	O.methylnaringenin.C.pentoside	O.methylnaringenin.C.pentoside	O.methylnaringenin.C.pentoside	5		0	0	FALSE	0	O.methylnaringenin.C.pentoside		0	Meta
887	Meta	0	0	0	0	0	1	1	FALSE	C.hexosyl.luteolin.O.hexosyl.O.pentoside	C.hexosyl.luteolin.O.hexosyl.O.pentoside	C.hexosyl.luteolin.O.hexosyl.O.pentoside	5		0	0	FALSE	0	C.hexosyl.luteolin.O.hexosyl.O.pentoside		0	Meta
891	Meta	0	0	0	0	0	1	1	FALSE	methylQuercetin.O.hexoside	methylQuercetin.O.hexoside	methylQuercetin.O.hexoside	1		0	0	FALSE	0	methylQuercetin.O.hexoside		0	Meta
892	Rhi	1	0	1	0	1	1	0	FALSE	NS11.12_marine_group	NS11.12_marine_group	NS11.12_marine_group	1		1	0	FALSE	0	NS11.12_marine_group	Rhi	0
895	Rhi	1	0	1	0	1	1	0	FALSE	Inquilinus	Inquilinus	Inquilinus	9		1	0	FALSE	0	Inquilinus	Rhi	0
896	Rhi	1	0	1	0	1	1	0	FALSE	Lachnospiraceae_UCG.010	Lachnospiraceae_UCG.010	Lachnospiraceae_UCG.010	2		1	0	FALSE	0	Lachnospiraceae_UCG.010	Rhi	0
898	Meta	0	0	0	0	0	1	1	FALSE	X....Tetrandrine	X....Tetrandrine	X....Tetrandrine	2		0	0	FALSE	0	X....Tetrandrine		0	Meta
903	Rhi	1	0	1	0	1	1	0	FALSE	Longimicrobiaceae	Longimicrobiaceae	Longimicrobiaceae	2		1	0	FALSE	0	Longimicrobiaceae	Rhi	0
905	Rhi	1	0	1	0	1	1	0	FALSE	Catenulispora	Catenulispora	Catenulispora	7		1	0	FALSE	0	Catenulispora	Rhi	0
906	Meta	0	0	0	0	0	1	1	FALSE	O.Phospho.L.Tyrosine	O.Phospho.L.Tyrosine	O.Phospho.L.Tyrosine	1		0	0	FALSE	0	O.Phospho.L.Tyrosine		0	Meta
907	Rhi	1	0	1	0	1	1	0	FALSE	Lineage_IIb	Lineage_IIb	Lineage_IIb	1		1	0	FALSE	0	Lineage_IIb	Rhi	0
908	Meta	0	0	0	0	0	1	1	FALSE	Manninotriose	Manninotriose	Manninotriose	2		0	0	FALSE	0	Manninotriose		0	Meta
911	Rhi	1	0	1	0	1	1	0	FALSE	Thermosporothrix	Thermosporothrix	Thermosporothrix	7		1	0	FALSE	0	Thermosporothrix	Rhi	0
912	Rhi	1	0	1	0	1	1	0	FALSE	Parasegetibacter	Parasegetibacter	Parasegetibacter	7		1	0	FALSE	0	Parasegetibacter	Rhi	0
913	Rhi	1	0	1	0	1	1	0	FALSE	Puia	Puia	Puia	6		1	0	FALSE	0	Puia	Rhi	0
916	Rhi	1	0	1	0	1	1	0	FALSE	Occallatibacter	Occallatibacter	Occallatibacter	7		1	0	FALSE	0	Occallatibacter	Rhi	0
921	Rhi	1	0	1	0	1	1	0	FALSE	Devosia	Devosia	Devosia	2		1	0	FALSE	0	Devosia	Rhi	0
922	Rhi	1	0	1	0	1	1	0	FALSE	Ellin516	Ellin516	Ellin516	7		1	0	FALSE	0	Ellin516	Rhi	0
927	Rhi	1	0	1	0	1	1	0	FALSE	Candidatus_Koribacter	Candidatus_Koribacter	Candidatus_Koribacter	7		1	0	FALSE	0	Candidatus_Koribacter	Rhi	0
931	Meta	0	0	0	0	0	1	1	FALSE	Cellotriose	Cellotriose	Cellotriose	1		0	0	FALSE	0	Cellotriose		0	Meta
932	Rhi	1	0	1	0	1	1	0	FALSE	Burkholderia.Caballeronia.Paraburkholderia	Burkholderia.Caballeronia.Paraburkholderia	Burkholderia.Caballeronia.Paraburkholderia	1		1	0	FALSE	0	Burkholderia.Caballeronia.Paraburkholderia	Rhi	0
935	Rhi	1.5	0	0.666667	0	2	1	0	FALSE	Dictyochaeta	Dictyochaeta	Dictyochaeta	4		1	0	FALSE	0	Dictyochaeta	Rhi	0
936	Endo	0	0	0	0	0	1	1	FALSE	Monocillium	Monocillium	Monocillium	1		0	0	FALSE	0	Monocillium		0	Endo
937	Rhi	1	0	1	0	1	1	0	FALSE	Phomatospora	Phomatospora	Phomatospora	1		1	0	FALSE	0	Phomatospora	Rhi	0
938	Endo	0	0	0	0	0	1	1	FALSE	Coprinellus	Coprinellus	Coprinellus	1		0	0	FALSE	0	Coprinellus		0	Endo
939	Rhi	1	0	1	0	1	1	0	FALSE	Colletotrichum	Colletotrichum	Colletotrichum	1		1	0	FALSE	0	Colletotrichum	Rhi	0
941	Rhi	1	0	1	0	1	1	0	FALSE	Epicoccum	Epicoccum	Epicoccum	5		1	0	FALSE	0	Epicoccum	Rhi	0
942	Rhi	1.8	0	0.555556	0	2	1	0	FALSE	Cyphellophora	Cyphellophora	Cyphellophora	5		1	0	FALSE	0	Cyphellophora	Rhi	0
944	Rhi	1	0	1	0	1	1	0	FALSE	Preussia	Preussia	Preussia	2		1	0	FALSE	0	Preussia	Rhi	0
945	Endo	0	0	0	0	0	1	1	FALSE	Acrocalymma	Acrocalymma	Acrocalymma	2		0	0	FALSE	0	Acrocalymma		0	Endo
946	Endo	0	0	0	0	0	1	1	FALSE	Pteridiospora	Pteridiospora	Pteridiospora	2		0	0	FALSE	0	Pteridiospora		0	Endo
948	Rhi	1.5	0	0.666667	0	2	1	0	FALSE	Pseudothielavia	Pseudothielavia	Pseudothielavia	7		1	0	FALSE	0	Pseudothielavia	Rhi	0
950	Rhi	1	0	1	0	1	1	0	FALSE	Gibberella	Gibberella	Gibberella	2		1	0	FALSE	0	Gibberella	Rhi	0
952	Rhi	1.5	0	0.666667	0	2	1	0	FALSE	Lachnospira	Lachnospira	Lachnospira	4		1	0	FALSE	0	Lachnospira	Rhi	0
955	Rhi	1.5	0	0.666667	0	2	1	0	FALSE	BIyi10	BIyi10	BIyi10	3		1	0	FALSE	0	BIyi10	Rhi	0
957	Rhi	1.5	0	0.666667	0	2	1	0	FALSE	Rudaea	Rudaea	Rudaea	7		1	0	FALSE	0	Rudaea	Rhi	0
959	Rhi	1	0	1	0	1	1	0	FALSE	Leptolyngbya_EcFYyyy.00	Leptolyngbya_EcFYyyy.00	Leptolyngbya_EcFYyyy.00	2		1	0	FALSE	0	Leptolyngbya_EcFYyyy.00	Rhi	0
